# Supplementary material for: Gallic acid mitigates high-fat and high-carbohydrate diet-induced steatohepatitis by modulating the IRF6/PPARγ signaling pathway
Source: Front Pharmacol. 2025 Apr 1;16:1563561. doi: 10.3389/fphar.2025.1563561 (PMC11996808; doi:10.3389/fphar.2025.1563561)
Supplement: Supplementary file 1 [file Table1.xlsx]

## Sheet: GA VS M
gene_name	Description	trans_type	FPKM.GA1	FPKM.GA2	FPKM.GA3	FPKM.M1	FPKM.M2	FPKM.M3	fc	log2(fc)	pval	qval	regulation	significant
Thrsp	thyroid hormone responsive [Source:MGI Symbol;Acc:MGI:109126]	protein_coding;retained_intron	85.0056	94.8422	101.948	280.295	313.177	266.602	0.327642	-1.60981	7.0262e-24	1.97956e-19	down	yes
Apoa4	apolipoprotein A-IV [Source:MGI Symbol;Acc:MGI:88051]	protein_coding	492.779	747.666	415.783	4038.65	5389.22	2404.23	0.139977	-2.83673	3.66386e-21	5.16128e-17	down	yes
Krt8	keratin 8 [Source:MGI Symbol;Acc:MGI:96705]	protein_coding	68.1793	67.6988	80.7669	209.393	245.381	172.645	0.345295	-1.5341	1.23805e-16	6.97615e-13	down	yes
Gm50136	predicted gene, 50136 [Source:MGI Symbol;Acc:MGI:6302882]	lincRNA	3.41479	4.88905	5.6195	0.491862	0.910482	0.82231	6.25865	2.64585	3.14294e-16	1.47582e-12	up	yes
Anxa5	annexin A5 [Source:MGI Symbol;Acc:MGI:106008]	protein_coding;retained_intron	40.8143	25.8332	29.2144	115.518	114.015	88.0627	0.301837	-1.72816	5.09725e-15	2.05157e-11	down	yes
Haus8	4HAUS augmin-like complex, subunit 8 [Source:MGI Symbol;Acc:MGI:1923728]	protein_coding;nonsense_mediated_decay;retained_intron;processed_transcript	0.719864	0.57095	0.645554	3.28087	3.05434	1.97759	0.232938	-2.10198	7.12521e-15	2.50932e-11	down	yes
Slc17a8	solute carrier family 17 (sodium-dependent inorganic phosphate cotransporter), member 8 [Source:MGI Symbol;Acc:MGI:3039629]	protein_coding	12.4325	18.2825	16.3382	4.88261	4.13923	5.79395	3.17589	1.66716	1.62779e-14	4.33964e-11	up	yes
Adgrv1	adhesion G protein-coupled receptor V1 [Source:MGI Symbol;Acc:MGI:1274784]	protein_coding;processed_transcript	0.136666	0.134388	0.256504	1.13029	0.959242	0.673572	0.190929	-2.38889	1.69433e-14	4.33964e-11	down	yes
Fos	FBJ osteosarcoma oncogene [Source:MGI Symbol;Acc:MGI:95574]	protein_coding;processed_transcript	1.49806	1.76557	0.871784	6.71632	6.00877	9.40463	0.186871	-2.41988	3.54599e-14	8.32538e-11	down	yes
Uap1l1	UDP-N-acteylglucosamine pyrophosphorylase 1-like 1 [Source:MGI Symbol;Acc:MGI:2443318]	protein_coding;processed_transcript	0.950355	0.404934	0.377428	6.64158	5.15895	2.6508	0.1199	-3.06009	5.2211e-14	1.13153e-10	down	yes
Ephb2	Eph receptor B2 [Source:MGI Symbol;Acc:MGI:99611]	protein_coding;retained_intron	0.0756318	0.0349265	0.0374575	1.51185	0.883369	0.213738	0.0567337	-4.13965	8.87162e-14	1.78535e-10	down	yes
Ucp2	uncoupling protein 2 (mitochondrial, proton carrier) [Source:MGI Symbol;Acc:MGI:109354]	protein_coding;retained_intron;processed_transcript	2.91288	4.04137	3.4283	12.9227	9.98733	9.22199	0.323122	-1.62985	1.58569e-13	2.97835e-10	down	yes
Ubd	ubiquitin D [Source:MGI Symbol;Acc:MGI:1344410]	protein_coding	0.763816	0.137325	0.684704	15.2917	13.2365	3.24275	0.049915	-4.32438	1.77224e-13	3.12068e-10	down	yes
S100a11	S100 calcium binding protein A11 [Source:MGI Symbol;Acc:MGI:1338798]	protein_coding	7.76443	4.85915	5.59927	59.9644	54.2523	17.6165	0.138227	-2.85489	4.55304e-13	7.54572e-10	down	yes
Rfx4	regulatory factor X, 4 (influences HLA class II expression) [Source:MGI Symbol;Acc:MGI:1918387]	protein_coding	0.789073	1.13225	0.939702	0.106796	0.176846	0.196224	5.96213	2.57583	9.24132e-13	1.37034e-09	up	yes
Aacs	acetoacetyl-CoA synthetase [Source:MGI Symbol;Acc:MGI:1926144]	protein_coding;processed_transcript;retained_intron	5.34698	6.82828	9.53882	22.7356	21.8554	22.1865	0.32517	-1.62073	2.1986e-12	3.09717e-09	down	yes
Anxa2	annexin A2 [Source:MGI Symbol;Acc:MGI:88246]	retained_intron;protein_coding	5.43661	2.08556	3.47001	20.6401	22.1974	11.809	0.201151	-2.31365	4.43496e-12	5.43263e-09	down	yes
Fdps	farnesyl diphosphate synthetase [Source:MGI Symbol;Acc:MGI:104888]	protein_coding;retained_intron	6.47408	11.4455	6.12666	24.6965	36.4211	28.5306	0.268229	-1.89846	5.65902e-12	6.64321e-09	down	yes
Cd68	CD68 antigen [Source:MGI Symbol;Acc:MGI:88342]	protein_coding;processed_transcript	2.70618	2.26499	3.20193	8.04708	8.48508	8.27232	0.329501	-1.60165	2.5603e-11	2.3269e-08	down	yes
Limk1	LIM-domain containing, protein kinase [Source:MGI Symbol;Acc:MGI:104572]	protein_coding;nonsense_mediated_decay;retained_intron	0.491463	0.267455	0.41129	2.38235	1.68312	1.24279	0.220451	-2.18147	3.44418e-11	3.03239e-08	down	yes
Ifi27l2b	interferon, alpha-inducible protein 27 like 2B [Source:MGI Symbol;Acc:MGI:1916390]	protein_coding	9.73247	2.96265	10.0944	38.7247	47.986	32.1837	0.191679	-2.38324	1.19004e-10	9.5795e-08	down	yes
Krt16	keratin 16 [Source:MGI Symbol;Acc:MGI:96690]	protein_coding	0	0	0	0	6.99152	0	4.29091e-05	-14.5084	3.86473e-10	3.02458e-07	down	yes
H2-Eb1	histocompatibility 2, class II antigen E beta [Source:MGI Symbol;Acc:MGI:95901]	protein_coding;nonsense_mediated_decay;retained_intron	4.31776	5.73521	6.63918	32.0165	23.1038	12.3446	0.24742	-2.01497	4.87879e-10	3.715e-07	down	yes
Bpifa2	BPI fold containing family A, member 2 [Source:MGI Symbol;Acc:MGI:97787]	protein_coding;retained_intron	0	0	0	0	4.80893	0	6.2384e-05	-13.9685	5.03581e-10	3.73365e-07	down	yes
Mucl2	mucin-like 2 [Source:MGI Symbol;Acc:MGI:98392]	protein_coding	0	0	0	0	7.3303	0	4.0926e-05	-14.5766	8.48052e-10	5.97326e-07	down	yes
H2-Aa	histocompatibility 2, class II antigen A, alpha [Source:MGI Symbol;Acc:MGI:95895]	protein_coding;processed_transcript;retained_intron	2.87328	3.31396	3.88064	18.166	12.6288	7.02455	0.266209	-1.90937	1.08979e-09	7.48871e-07	down	yes
Gsta1	glutathione S-transferase, alpha 1 (Ya) [Source:MGI Symbol;Acc:MGI:1095417]	protein_coding;retained_intron	6.25561	1.42506	2.49039	17.4988	28.3774	17.6566	0.160091	-2.64303	1.27797e-09	8.57271e-07	down	yes
Osbpl3	oxysterol binding protein-like 3 [Source:MGI Symbol;Acc:MGI:1918970]	retained_intron;protein_coding	1.67387	1.72952	2.56689	6.51904	5.95254	4.28228	0.356353	-1.48862	1.72883e-09	1.08818e-06	down	yes
Pltp	phospholipid transfer protein [Source:MGI Symbol;Acc:MGI:103151]	protein_coding;processed_transcript;retained_intron	4.21782	5.66762	7.02161	12.4699	19.0349	27.4831	0.286619	-1.80279	2.98154e-09	1.71432e-06	down	yes
Cd74	CD74 antigen (invariant polypeptide of major histocompatibility complex, class II antigen-associated) [Source:MGI Symbol;Acc:MGI:96534]	protein_coding;retained_intron	13.3005	17.4201	21.1579	75.0798	59.7543	34.9585	0.30554	-1.71057	3.07843e-09	1.73464e-06	down	yes
Obp1a	odorant binding protein IA [Source:MGI Symbol;Acc:MGI:1277949]	protein_coding	0	0	0	0	5.24476	0	5.71999e-05	-14.0936	3.50734e-09	1.93756e-06	down	yes
B430119L08Rik	RIKEN cDNA B430119L08 gene [Source:MGI Symbol;Acc:MGI:2441857]	antisense	69.8612	28.8981	59.0158	9.40339	17.8229	17.2183	3.54993	1.82779	4.57274e-09	2.47755e-06	up	yes
Obp1b	odorant binding protein IB [Source:MGI Symbol;Acc:MGI:1277948]	protein_coding	0	0	0	0	4.28492	0	7.0013e-05	-13.802	4.79359e-09	2.5482e-06	down	yes
AL590864	novel transcript, antisense to Cmah	antisense	7.92061	6.63023	5.09146	1.29285	2.21488	1.66966	3.79387	1.92367	5.68878e-09	2.96807e-06	up	yes
Nrg1	neuregulin 1 [Source:MGI Symbol;Acc:MGI:96083]	protein_coding;retained_intron;processed_transcript	0.0258208	0.0219502	0.0183668	0.231989	0.175543	0.0900283	0.132924	-2.91132	1.0572e-08	5.31887e-06	down	yes
Pip	prolactin induced protein [Source:MGI Symbol;Acc:MGI:102696]	protein_coding	0	0	0	0	0.895641	0	0.000334956	-11.5437	1.24811e-08	6.16916e-06	down	yes
Lgals3	lectin, galactose binding, soluble 3 [Source:MGI Symbol;Acc:MGI:96778]	protein_coding	1.61683	1.51184	1.6653	8.48187	10.5698	3.09757	0.216439	-2.20797	1.3244e-08	6.43338e-06	down	yes
Chd9	chromodomain helicase DNA binding protein 9 [Source:MGI Symbol;Acc:MGI:1924001]	processed_transcript;retained_intron;protein_coding;nonsense_mediated_decay	13.6607	16.6785	15.4688	37.5047	30.1216	28.5497	0.476294	-1.07008	1.83412e-08	8.49267e-06	down	yes
Smr3a	submaxillary gland androgen regulated protein 3A [Source:MGI Symbol;Acc:MGI:102763]	protein_coding	0	0	0	0	3.04266	0	9.85979e-05	-13.3081	1.95818e-08	8.89833e-06	down	yes
Gm1553	predicted gene 1553 [Source:MGI Symbol;Acc:MGI:2686399]	protein_coding	0	0	0	0	2.51148	0	0.000119452	-13.0313	2.12736e-08	9.29282e-06	down	yes
Scgb2b24	secretoglobin, family 2B, member 24 [Source:MGI Symbol;Acc:MGI:2655741]	protein_coding	0	0	0	0	3.12979	0	9.58532e-05	-13.3488	2.16146e-08	9.29282e-06	down	yes
Trpc2	transient receptor potential cation channel, subfamily C, member 2 [Source:MGI Symbol;Acc:MGI:109527]	protein_coding	0	0	0	0	0.564301	0	0.000531631	-10.8773	2.19635e-08	9.29282e-06	down	yes
Trem2	triggering receptor expressed on myeloid cells 2 [Source:MGI Symbol;Acc:MGI:1913150]	retained_intron;protein_coding;processed_transcript	0.105512	0.129038	0.189099	0.827248	0.745315	0.506014	0.203817	-2.29466	2.24289e-08	9.29282e-06	down	yes
Gm10680	predicted gene 10680 [Source:MGI Symbol;Acc:MGI:3704335]	antisense	0.218902	0.312256	0.076641	14.0012	128.364	2.95168	0.00418257	-7.90139	2.52503e-08	1.01629e-05	down	yes
Stfa3	stefin A3 [Source:MGI Symbol;Acc:MGI:106196]	protein_coding	0	0	0	0	2.98387	0	0.00010054	-13.2799	3.83736e-08	1.50158e-05	down	yes
Cgref1	cell growth regulator with EF hand domain 1 [Source:MGI Symbol;Acc:MGI:1915817]	protein_coding;retained_intron	1.22618	0.50939	0.503574	3.22268	6.17554	2.6119	0.186438	-2.42323	4.19313e-08	1.61832e-05	down	yes
Sprr2d	small proline-rich protein 2D [Source:MGI Symbol;Acc:MGI:1330347]	protein_coding	0	0	0	0	1.69295	0	0.000177205	-12.4623	4.32795e-08	1.64778e-05	down	yes
Gm49510	predicted gene, 49510 [Source:MGI Symbol;Acc:MGI:6155200]	protein_coding	0.252125	0.045314	0.601225	0	0	0	2995.55	11.5486	6.42668e-08	2.29197e-05	up	yes
Ccdc120	coiled-coil domain containing 120 [Source:MGI Symbol;Acc:MGI:1859619]	protein_coding;processed_transcript	0.904087	0.268808	0.322428	4.60209	2.26204	1.83215	0.17195	-2.53994	9.91196e-08	3.1734e-05	down	yes
Aldh1b1	aldehyde dehydrogenase 1 family, member B1 [Source:MGI Symbol;Acc:MGI:1919785]	protein_coding	16.8379	16.2752	22.4995	37.1446	42.9927	34.5148	0.485055	-1.04378	1.27352e-07	3.87147e-05	down	yes
Dkk4	dickkopf WNT signaling pathway inhibitor 4 [Source:MGI Symbol;Acc:MGI:2385299]	protein_coding	0.32639	0.993773	0.187884	0	0	0	5026.82	12.2954	1.28962e-07	3.87147e-05	up	yes
Adrb2	adrenergic receptor, beta 2 [Source:MGI Symbol;Acc:MGI:87938]	protein_coding	0.873032	0.333936	0.579012	5.73699	2.09221	2.268	0.176879	-2.49917	1.29168e-07	3.87147e-05	down	yes
Csf2ra	colony stimulating factor 2 receptor, alpha, low-affinity (granulocyte-macrophage) [Source:MGI Symbol;Acc:MGI:1339754]	protein_coding;retained_intron;processed_transcript	0.995789	0.820931	1.07162	3.3725	2.45484	2.32879	0.354131	-1.49765	1.50325e-07	4.36624e-05	down	yes
H2-Ab1	histocompatibility 2, class II antigen A, beta 1 [Source:MGI Symbol;Acc:MGI:103070]	retained_intron;protein_coding	3.87171	4.67116	4.44878	17.2788	13.9132	7.34544	0.337117	-1.56868	1.9137e-07	5.50171e-05	down	yes
Rbbp8	retinoblastoma binding protein 8, endonuclease [Source:MGI Symbol;Acc:MGI:2442995]	retained_intron;nonsense_mediated_decay;protein_coding	0.538825	0.662157	0.431885	1.76502	1.21363	1.28085	0.383347	-1.38328	3.17083e-07	8.55251e-05	down	yes
Rsad2	radical S-adenosyl methionine domain containing 2 [Source:MGI Symbol;Acc:MGI:1929628]	nonsense_mediated_decay;protein_coding	0.832678	1.19981	0.917937	2.37362	2.3403	2.58143	0.404425	-1.30606	3.18738e-07	8.55251e-05	down	yes
2010003K11Rik	RIKEN cDNA 2010003K11 gene [Source:MGI Symbol;Acc:MGI:1917111]	protein_coding	25.8869	9.7656	16.0842	59.5143	69.2456	38.4148	0.309477	-1.6921	3.39539e-07	8.94035e-05	down	yes
Fam107a	family with sequence similarity 107, member A [Source:MGI Symbol;Acc:MGI:3041256]	protein_coding	0.510929	1.18761	0.932098	2.26688	3.53925	3.06008	0.296704	-1.7529	3.84692e-07	0.000100355	down	yes
Aqp8	aquaporin 8 [Source:MGI Symbol;Acc:MGI:1195271]	protein_coding;processed_transcript	33.6063	20.1096	35.8414	61.2756	128.199	68.5668	0.347065	-1.52672	4.87989e-07	0.000123861	down	yes
Cx3cr1	chemokine (C-X3-C motif) receptor 1 [Source:MGI Symbol;Acc:MGI:1333815]	protein_coding	0.17196	0.15104	0.198823	0.863441	0.581533	0.581183	0.257543	-1.95711	5.21939e-07	0.000129054	down	yes
Tagln2	transgelin 2 [Source:MGI Symbol;Acc:MGI:1312985]	protein_coding;retained_intron	4.76356	3.96566	5.33448	16.744	14.5406	7.75727	0.360221	-1.47304	5.66513e-07	0.000137594	down	yes
Itgax	integrin alpha X [Source:MGI Symbol;Acc:MGI:96609]	protein_coding;retained_intron	0.0916293	0.157104	0.217591	1.16374	0.637279	0.563719	0.197198	-2.34228	6.80076e-07	0.000161012	down	yes
Tnfrsf23	tumor necrosis factor receptor superfamily, member 23 [Source:MGI Symbol;Acc:MGI:1930269]	nonsense_mediated_decay;protein_coding;retained_intron	0.220624	0.128036	0.156493	1.02671	1.03345	0.448415	0.20137	-2.31208	9.01114e-07	0.000203104	down	yes
Gpx4	glutathione peroxidase 4 [Source:MGI Symbol;Acc:MGI:104767]	protein_coding;retained_intron;processed_transcript	87.0455	72.2192	73.2824	140.026	202.37	132.022	0.490174	-1.02863	9.73327e-07	0.000212578	down	yes
Dbp	D site albumin promoter binding protein [Source:MGI Symbol;Acc:MGI:94866]	protein_coding;retained_intron	1.06741	2.47652	2.26268	6.14918	5.09207	6.08673	0.3351	-1.57733	1.0347e-06	0.000223954	down	yes
Wfdc2	WAP four-disulfide core domain 2 [Source:MGI Symbol;Acc:MGI:1914951]	protein_coding;processed_transcript	6.12757	2.55835	3.24781	12.0299	28.5824	9.52484	0.238022	-2.07084	1.04131e-06	0.000223954	down	yes
Rad51b	RAD51 paralog B [Source:MGI Symbol;Acc:MGI:1099436]	protein_coding	0.894134	0.48514	1.28119	3.71508	3.4239	2.0796	0.288598	-1.79287	1.33455e-06	0.000276468	down	yes
P4ha1	procollagen-proline, 2-oxoglutarate 4-dioxygenase (proline 4-hydroxylase), alpha 1 polypeptide [Source:MGI Symbol;Acc:MGI:97463]	protein_coding	1.33362	1.61259	2.5674	3.80368	6.0891	4.96775	0.371024	-1.43042	1.38739e-06	0.000285316	down	yes
Gpnmb	glycoprotein (transmembrane) nmb [Source:MGI Symbol;Acc:MGI:1934765]	protein_coding;retained_intron	0.320799	0.177459	0.131636	2.2288	1.14251	0.403544	0.166866	-2.58324	1.47279e-06	0.000297934	down	yes
Vcam1	vascular cell adhesion molecule 1 [Source:MGI Symbol;Acc:MGI:98926]	protein_coding;retained_intron	1.10009	1.65638	1.8366	5.28359	3.02432	3.57948	0.386381	-1.3719	1.61678e-06	0.000316327	down	yes
Fam102a	family with sequence similarity 102, member A [Source:MGI Symbol;Acc:MGI:2138935]	retained_intron;protein_coding;processed_transcript	4.47068	4.7145	6.42294	10.6274	12.464	8.96557	0.486887	-1.03834	1.86931e-06	0.000358271	down	yes
Elovl5	ELOVL family member 5, elongation of long chain fatty acids (yeast) [Source:MGI Symbol;Acc:MGI:1916051]	protein_coding;retained_intron	138.232	82.0382	101.08	219.725	222.175	210.101	0.492868	-1.02073	2.11221e-06	0.000399392	down	yes
Arhgef10l	Rho guanine nucleotide exchange factor (GEF) 10-like [Source:MGI Symbol;Acc:MGI:1920004]	protein_coding;retained_intron;nonsense_mediated_decay	3.87688	4.30474	3.25808	1.72897	1.72108	2.25703	2.00447	1.00322	2.52322e-06	0.000470789	up	yes
Tmem45b	transmembrane protein 45b [Source:MGI Symbol;Acc:MGI:2384574]	protein_coding;retained_intron	0.161303	0.0502773	0.126933	0.876076	0.735732	0.336467	0.173751	-2.52491	2.80585e-06	0.000516679	down	yes
Gm49340	predicted gene, 49340 [Source:MGI Symbol;Acc:MGI:6121532]	protein_coding	0.017685	0	0	0.599129	0.575744	0.029109	0.0146888	-6.08914	2.83029e-06	0.000517796	down	yes
Fcgr3	Fc receptor, IgG, low affinity III [Source:MGI Symbol;Acc:MGI:95500]	protein_coding;retained_intron	2.37281	1.71482	2.299	5.94376	5.15672	4.18761	0.417752	-1.25928	3.49767e-06	0.000623692	down	yes
Mmp13	matrix metallopeptidase 13 [Source:MGI Symbol;Acc:MGI:1340026]	protein_coding	0.019904	0	0.034453	0.592014	0.39789	0.168176	0.0469372	-4.41313	3.9025e-06	0.000682914	down	yes
Pparg	peroxisome proliferator activated receptor gamma [Source:MGI Symbol;Acc:MGI:97747]	protein_coding;retained_intron	3.11687	2.71607	3.81256	9.02919	10.0263	4.99286	0.401088	-1.31801	4.68341e-06	0.000790122	down	yes
Hspa1a	heat shock protein 1A [Source:MGI Symbol;Acc:MGI:96244]	protein_coding	1.67384	0.993931	1.20717	1.86887	6.25615	6.19609	0.270575	-1.8859	5.35686e-06	0.000882598	down	yes
Rgs1	regulator of G-protein signaling 1 [Source:MGI Symbol;Acc:MGI:1354694]	nonsense_mediated_decay;protein_coding;retained_intron	0.272085	0.70566	0.221429	1.9094	1.4357	1.261	0.260344	-1.94151	5.45706e-06	0.000890641	down	yes
Fcgr4	Fc receptor, IgG, low affinity IV [Source:MGI Symbol;Acc:MGI:2179523]	protein_coding	1.04052	1.67976	1.77801	4.85076	3.63076	4.47662	0.34714	-1.52641	5.5133e-06	0.000890641	down	yes
5330417C22Rik	RIKEN cDNA 5330417C22 gene [Source:MGI Symbol;Acc:MGI:1923930]	protein_coding;retained_intron	0.156786	0.184595	0.224418	1.40527	0.454448	0.585498	0.23139	-2.1116	5.53213e-06	0.000890641	down	yes
Pla2g6	phospholipase A2, group VI [Source:MGI Symbol;Acc:MGI:1859152]	protein_coding;retained_intron	6.1241	9.16177	8.00707	12.7568	17.4153	16.7292	0.496638	-1.00973	7.5711e-06	0.00115302	down	yes
Lgals1	lectin, galactose binding, soluble 1 [Source:MGI Symbol;Acc:MGI:96777]	nonsense_mediated_decay;protein_coding	26.3588	6.47653	12.6611	51.0231	68.4114	38.2314	0.288562	-1.79305	7.95402e-06	0.00120482	down	yes
Clec7a	C-type lectin domain family 7, member a [Source:MGI Symbol;Acc:MGI:1861431]	protein_coding;polymorphic_pseudogene;retained_intron	0.697363	0.851481	1.16539	5.55275	2.19403	2.1223	0.275024	-1.86237	8.06798e-06	0.00121555	down	yes
Gpx7	glutathione peroxidase 7 [Source:MGI Symbol;Acc:MGI:1914555]	protein_coding	0.591845	0.548513	0.684726	1.9484	2.48964	1.62393	0.301072	-1.73182	1.01148e-05	0.00146894	down	yes
Raet1d	retinoic acid early transcript delta [Source:MGI Symbol;Acc:MGI:1861032]	protein_coding	4.0372	2.52544	3.70745	9.09928	7.84087	6.61696	0.435966	-1.19771	1.11373e-05	0.0015928	down	yes
Cd63	CD63 antigen [Source:MGI Symbol;Acc:MGI:99529]	protein_coding;retained_intron	1.64853	1.62449	1.38199	7.31935	5.3886	2.11256	0.314093	-1.67074	1.20683e-05	0.00171723	down	yes
Tlr13	toll-like receptor 13 [Source:MGI Symbol;Acc:MGI:3045213]	protein_coding;retained_intron	0.249802	0.311801	0.325957	0.850543	0.78414	0.793045	0.365593	-1.45169	1.21543e-05	0.00172078	down	yes
Endod1	endonuclease domain containing 1 [Source:MGI Symbol;Acc:MGI:1919196]	protein_coding	1.08898	0.615765	0.763249	2.29251	2.24226	1.55216	0.405458	-1.30238	2.08629e-05	0.00273049	down	yes
Gm30692	predicted gene, 30692 [Source:MGI Symbol;Acc:MGI:5589851]	lincRNA	0.86304	0.778566	1.29437	5.50966	4.40865	2.04024	0.245513	-2.02613	2.09337e-05	0.00273049	down	yes
Gm2602	predicted gene 2602 [Source:MGI Symbol;Acc:MGI:3780770]	processed_pseudogene	1.46105	1.55771	2.92106	0.351706	0.272669	0.365986	5.99763	2.58439	2.20471e-05	0.00283632	up	yes
Tmsb10	thymosin, beta 10 [Source:MGI Symbol;Acc:MGI:109146]	protein_coding	2.8321	1.66331	2.24409	6.77149	9.29611	3.80393	0.339154	-1.55999	2.42287e-05	0.00307487	down	yes
Entpd2	ectonucleoside triphosphate diphosphohydrolase 2 [Source:MGI Symbol;Acc:MGI:1096863]	protein_coding;processed_transcript	1.59509	1.25321	1.78032	5.04161	3.73016	2.76532	0.401195	-1.31763	2.66492e-05	0.003312	down	yes
Mogat1	monoacylglycerol O-acyltransferase 1 [Source:MGI Symbol;Acc:MGI:1915643]	protein_coding;processed_transcript	2.88947	1.09295	1.54403	4.88938	6.08111	5.1581	0.342649	-1.5452	2.72982e-05	0.00337324	down	yes
Ppp4r4	protein phosphatase 4, regulatory subunit 4 [Source:MGI Symbol;Acc:MGI:1921771]	nonsense_mediated_decay;protein_coding	5.75211	3.10513	2.96487	1.67772	1.64022	1.91849	2.25767	1.17483	2.74188e-05	0.00337335	up	yes
Pou6f1	POU domain, class 6, transcription factor 1 [Source:MGI Symbol;Acc:MGI:102935]	retained_intron;nonsense_mediated_decay;protein_coding;processed_transcript	1.29832	0.966366	0.886655	0.51722	0.475372	0.511826	2.09472	1.06676	2.77404e-05	0.00339808	up	yes
Sdcbp2	syndecan binding protein (syntenin) 2 [Source:MGI Symbol;Acc:MGI:2385156]	protein_coding	0.170497	0.158117	0.16143	11.8967	1.99636	0.512325	0.034018	-4.87756	3.01022e-05	0.00363991	down	yes
Fndc10	fibronectin type III domain containing 10 [Source:MGI Symbol;Acc:MGI:2444790]	protein_coding	0.195306	0.047233	0.167659	1.64008	0.849451	0.39406	0.142253	-2.81347	3.84281e-05	0.00431344	down	yes
Abcb1a	ATP-binding cassette, sub-family B (MDR/TAP), member 1A [Source:MGI Symbol;Acc:MGI:97570]	protein_coding;retained_intron	0.541177	0.588913	1.16963	2.86967	1.35003	2.58736	0.337843	-1.56558	4.07182e-05	0.00451652	down	yes
Gm7536	predicted gene 7536 [Source:MGI Symbol;Acc:MGI:3645137]	processed_pseudogene	60.1638	62.6971	29.937	11.8932	30.2154	11.6555	2.842	1.50691	4.58076e-05	0.00494155	up	yes
Sh3pxd2b	SH3 and PX domains 2B [Source:MGI Symbol;Acc:MGI:2442062]	protein_coding;retained_intron	0.122039	0.137965	0.11987	0.54663	0.337745	0.265419	0.330384	-1.59778	5.2669e-05	0.00543552	down	yes
Gm45470	predicted gene 45470 [Source:MGI Symbol;Acc:MGI:5791306]	antisense	0.680937	2.33085	1.40608	0.492248	0.580602	0.487228	2.83183	1.50173	5.90932e-05	0.00592488	up	yes
Kbtbd11	kelch repeat and BTB (POZ) domain containing 11 [Source:MGI Symbol;Acc:MGI:1922151]	nonsense_mediated_decay;protein_coding;processed_transcript	0.312109	0.179518	0.299798	1.13022	0.929712	0.433958	0.317345	-1.65587	6.01247e-05	0.00597459	down	yes
Gm3734	predicted gene 3734 [Source:MGI Symbol;Acc:MGI:3781909]	lincRNA	0.934078	5.40813	2.40117	0.510496	0.870485	0.7911	4.02535	2.00911	6.11768e-05	0.0060477	up	yes
Rcan1	regulator of calcineurin 1 [Source:MGI Symbol;Acc:MGI:1890564]	protein_coding;processed_transcript;nonsense_mediated_decay	9.10845	3.78215	6.27211	12.8253	18.4409	13.2249	0.430709	-1.21521	6.51908e-05	0.0063334	down	yes
Dnajb1	DnaJ heat shock protein family (Hsp40) member B1 [Source:MGI Symbol;Acc:MGI:1931874]	protein_coding	3.96632	4.47734	6.52699	7.29609	13.234	12.2439	0.456785	-1.13041	7.22232e-05	0.00685123	down	yes
Klf6	Kruppel-like factor 6 [Source:MGI Symbol;Acc:MGI:1346318]	protein_coding;nonsense_mediated_decay;retained_intron	2.40494	2.26185	1.96745	6.01001	5.32282	3.06459	0.460793	-1.11781	7.4e-05	0.00697283	down	yes
Lyve1	lymphatic vessel endothelial hyaluronan receptor 1 [Source:MGI Symbol;Acc:MGI:2136348]	protein_coding;retained_intron	1.9036	2.31753	2.52731	4.62023	3.66076	5.45585	0.491266	-1.02542	7.76356e-05	0.0072668	down	yes
Tshz2	teashirt zinc finger family member 2 [Source:MGI Symbol;Acc:MGI:2153084]	protein_coding	1.07271	1.88917	1.88065	0.823127	0.287654	0.635287	2.77339	1.47165	8.39411e-05	0.00767843	up	yes
Rassf4	Ras association (RalGDS/AF-6) domain family member 4 [Source:MGI Symbol;Acc:MGI:2386853]	protein_coding;retained_intron	0.563683	0.562108	0.548468	1.58921	1.06306	0.932332	0.467069	-1.09829	9.14935e-05	0.00828854	down	yes
Slc10a2	solute carrier family 10, member 2 [Source:MGI Symbol;Acc:MGI:1201406]	protein_coding	6.30482	7.68431	11.4773	20.1695	15.5042	15.2997	0.499602	-1.00115	9.7463e-05	0.00871722	down	yes
Hsph1	heat shock 105kDa/110kDa protein 1 [Source:MGI Symbol;Acc:MGI:105053]	protein_coding;retained_intron;processed_transcript	5.03229	4.9692	7.7309	7.4004	18.4898	16.0671	0.422629	-1.24253	9.99359e-05	0.0088682	down	yes
Serpinh1	serine (or cysteine) peptidase inhibitor, clade H, member 1 [Source:MGI Symbol;Acc:MGI:88283]	protein_coding	3.91535	2.74829	3.43917	5.43779	9.76947	6.2368	0.471124	-1.08582	0.000100697	0.00889353	down	yes
Reck	reversion-inducing-cysteine-rich protein with kazal motifs [Source:MGI Symbol;Acc:MGI:1855698]	protein_coding;processed_transcript	0.735181	0.826989	0.822535	0.396685	0.358038	0.366568	2.12675	1.08865	0.000106255	0.0092682	up	yes
9030619P08Rik	RIKEN cDNA 9030619P08 gene [Source:MGI Symbol;Acc:MGI:3612405]	processed_transcript;transcribed_unprocessed_pseudogene	2.05155	6.0783	3.79747	11.3245	12.1753	9.43233	0.362179	-1.46523	0.00011163	0.0096179	down	yes
H2-DMb1	histocompatibility 2, class II, locus Mb1 [Source:MGI Symbol;Acc:MGI:95922]	protein_coding;retained_intron;processed_transcript	0.852538	1.10245	1.33461	3.53637	3.26019	1.9205	0.377375	-1.40593	0.000120852	0.0102867	down	yes
Ms4a6d	membrane-spanning 4-domains, subfamily A, member 6D [Source:MGI Symbol;Acc:MGI:1916024]	protein_coding;retained_intron	0.391958	0.554889	0.575587	1.94536	1.39725	1.2161	0.333961	-1.58225	0.000131935	0.0110959	down	yes
Cd72	CD72 antigen [Source:MGI Symbol;Acc:MGI:88345]	protein_coding;retained_intron;processed_transcript	0.601464	0.539936	0.853673	1.46982	1.55828	1.43577	0.446938	-1.16185	0.000149159	0.0120759	down	yes
Gm41668	predicted gene, 41668 [Source:MGI Symbol;Acc:MGI:5624553]	antisense	0.560734	5.23051	0.988209	0.191764	0	0	35.3531	5.14377	0.000154608	0.0124455	up	yes
Cxcl9	chemokine (C-X-C motif) ligand 9 [Source:MGI Symbol;Acc:MGI:1352449]	protein_coding;retained_intron	1.09437	0.93552	2.18339	3.63117	4.65909	2.63021	0.385815	-1.37402	0.000157517	0.0125719	down	yes
Slc22a28	solute carrier family 22, member 28 [Source:MGI Symbol;Acc:MGI:3645714]	protein_coding	3.05397	5.05634	4.49577	1.49037	2.17137	2.30674	2.11211	1.07869	0.000164334	0.0130421	up	yes
Btg2	BTG anti-proliferation factor 2 [Source:MGI Symbol;Acc:MGI:108384]	protein_coding	9.18733	17.5144	4.75199	32.2541	25.7939	26.0634	0.373953	-1.41907	0.000168403	0.0132161	down	yes
AI314278	expressed sequence AI314278 [Source:MGI Symbol;Acc:MGI:2141898]	lincRNA	0	0	0	0.159732	0.147798	0.0183566	0.000920566	-10.0852	0.000184423	0.0141965	down	yes
Elmo1	engulfment and cell motility 1 [Source:MGI Symbol;Acc:MGI:2153044]	protein_coding;retained_intron	0.156511	0.11894	0.109223	0.406279	0.250531	0.315435	0.395656	-1.33768	0.000185762	0.0141995	down	yes
Avpr1a	arginine vasopressin receptor 1A [Source:MGI Symbol;Acc:MGI:1859216]	protein_coding	1.31101	6.15097	4.37011	1.08828	1.04532	1.63265	3.14161	1.65151	0.000192248	0.0144824	up	yes
Fam124a	family with sequence similarity 124, member A [Source:MGI Symbol;Acc:MGI:3645930]	protein_coding;processed_transcript	3.78866	1.95434	1.51881	7.0779	5.87287	4.51769	0.41571	-1.26635	0.000196903	0.0147935	down	yes
F630028O10Rik	RIKEN cDNA F630028O10 gene [Source:MGI Symbol;Acc:MGI:3641813]	antisense	0.18807	0.0849975	0.0793904	0.851766	0.563832	0.280279	0.207832	-2.26651	0.000201987	0.0150842	down	yes
Gm45244	predicted gene 45244 [Source:MGI Symbol;Acc:MGI:5791080]	TEC	0.751989	2.19673	0.586348	0.223079	0.132124	0.40246	4.66575	2.22211	0.000250756	0.017618	up	yes
Mgst3	microsomal glutathione S-transferase 3 [Source:MGI Symbol;Acc:MGI:1913697]	protein_coding	11.7914	5.41268	9.79195	15.9561	22.1446	19.4367	0.469192	-1.09175	0.000253816	0.01768	down	yes
Ctss	cathepsin S [Source:MGI Symbol;Acc:MGI:107341]	protein_coding	10.9789	10.845	14.4044	34.4049	22.2679	17.3141	0.489658	-1.03015	0.000262339	0.0181155	down	yes
Tead1	TEA domain family member 1 [Source:MGI Symbol;Acc:MGI:101876]	protein_coding;retained_intron;processed_transcript	1.42822	1.04078	0.964118	3.02739	1.47936	2.91019	0.462874	-1.11131	0.000290848	0.0196976	down	yes
Mup-ps12	major urinary protein, pseudogene 12 [Source:MGI Symbol;Acc:MGI:3783148]	unprocessed_pseudogene	0.425541	1.00642	0.528502	1.7363	4.53714	2.6821	0.218911	-2.19159	0.00030167	0.0201883	down	yes
Gm7463	predicted gene 7463 [Source:MGI Symbol;Acc:MGI:3645336]	processed_pseudogene	4.30708	3.14891	10.5021	1.36934	1.49321	2.33043	3.45815	1.79	0.000316969	0.0208652	up	yes
Gm3776	predicted gene 3776 [Source:MGI Symbol;Acc:MGI:3826440]	protein_coding	7.71356	1.03696	1.69161	24.912	35.6582	26.7443	0.119592	-3.06381	0.000321663	0.0210268	down	yes
Ncf2	neutrophil cytosolic factor 2 [Source:MGI Symbol;Acc:MGI:97284]	protein_coding;retained_intron	0.187782	0.248853	0.334636	0.803194	0.640322	0.44862	0.407619	-1.29471	0.00036163	0.023051	down	yes
Cpxm1	carboxypeptidase X 1 (M14 family) [Source:MGI Symbol;Acc:MGI:1934569]	protein_coding;retained_intron	0.407214	0.425498	0.556252	1.74927	2.06826	0.651583	0.310792	-1.68598	0.000369206	0.0233348	down	yes
Slc22a27	solute carrier family 22, member 27 [Source:MGI Symbol;Acc:MGI:3042283]	protein_coding	3.85775	1.24129	4.04895	9.34186	5.70594	9.2271	0.376849	-1.40794	0.00037784	0.0236562	down	yes
Fcer1g	Fc receptor, IgE, high affinity I, gamma polypeptide [Source:MGI Symbol;Acc:MGI:95496]	protein_coding;retained_intron	2.838	3.04323	3.98353	8.11994	8.69387	5.02503	0.451707	-1.14654	0.00039677	0.0246225	down	yes
Spi1	spleen focus forming virus (SFFV) proviral integration oncogene [Source:MGI Symbol;Acc:MGI:98282]	protein_coding;processed_transcript	0.776553	0.803352	1.05552	2.56145	1.53766	1.83017	0.444476	-1.16982	0.000438792	0.0267587	down	yes
Cyp4f18	cytochrome P450, family 4, subfamily f, polypeptide 18 [Source:MGI Symbol;Acc:MGI:1919304]	protein_coding;processed_transcript	0.169586	0.269211	0.0666808	1.04774	0.983949	0.480312	0.201225	-2.31312	0.000495956	0.0297299	down	yes
Cidec	cell death-inducing DFFA-like effector c [Source:MGI Symbol;Acc:MGI:95585]	protein_coding	29.884	8.72604	5.88025	102.055	112.132	69.2277	0.156979	-2.67135	0.000510265	0.0302657	down	yes
A930036K24Rik	RIKEN cDNA A930036K24 gene [Source:MGI Symbol;Acc:MGI:1925079]	TEC	0.731109	0.71304	0.23781	0.077301	0.084465	0.085511	6.80192	2.76594	0.000546081	0.0319197	up	yes
Mup7	major urinary protein 7 [Source:MGI Symbol;Acc:MGI:3709615]	protein_coding	696.181	3279.11	895.662	178.764	355.364	181.846	6.80325	2.76622	0.000551798	0.0321049	up	yes
Gm5420	predicted gene 5420 [Source:MGI Symbol;Acc:MGI:3645721]	lincRNA	0	0	0	0.0846539	0.0415351	0.12911	0.00117509	-9.73301	0.000618771	0.0347276	down	yes
Tbc1d31	TBC1 domain family, member 31 [Source:MGI Symbol;Acc:MGI:2684931]	protein_coding;retained_intron;processed_transcript	1.79945	0.654793	0.993904	4.32056	2.20592	2.17808	0.396131	-1.33595	0.000626791	0.0349687	down	yes
Apbb1ip	amyloid beta (A4) precursor protein-binding, family B, member 1 interacting protein [Source:MGI Symbol;Acc:MGI:1861354]	protein_coding;processed_transcript;retained_intron	0.121248	0.111637	0.24214	0.486429	0.35444	0.454297	0.366768	-1.44706	0.00074147	0.0389016	down	yes
Gm45792	predicted gene 45792 [Source:MGI Symbol;Acc:MGI:5804907]	antisense	0.205352	0.28022	0.143618	0.05914	0.04007	0.041711	4.46484	2.15861	0.000747549	0.038983	up	yes
Hspa1b	heat shock protein 1B [Source:MGI Symbol;Acc:MGI:99517]	protein_coding	3.73692	3.31162	3.74699	4.67851	23.1633	22.1517	0.215938	-2.21131	0.00082788	0.0419509	down	yes
Nos1ap	nitric oxide synthase 1 (neuronal) adaptor protein [Source:MGI Symbol;Acc:MGI:1917979]	retained_intron;processed_transcript;protein_coding	0.711894	0.373192	0.191508	0.180762	0.12894	0.086807	3.21958	1.68687	0.000908846	0.0451602	up	yes
Fasn	fatty acid synthase [Source:MGI Symbol;Acc:MGI:95485]	protein_coding;retained_intron	14.44	14.3494	9.88405	35.6583	31.2354	29.5307	0.401076	-1.31805	0.000963661	0.01	down	yes
Scd1	stearoyl-Coenzyme A desaturase 1 [Source:MGI Symbol;Acc:MGI:98239]	protein_coding	276.169	120.273	529.69	1827.85	1672.05	1798.31	0.174801	-2.51621	1.50453e-11	1.56995e-08	down	yes
Fabp2	fatty acid binding protein 2, intestinal [Source:MGI Symbol;Acc:MGI:95478]	protein_coding	60.15	68.0403	58.14	93.4982	150.428	123.858	0.50663	-1.03	0.00438001	0	down	yes
Cd36	CD36 molecule [Source:MGI Symbol;Acc:MGI:107899]	protein_coding	21.05	15.1919	35.3155	73.5865	51.8799	55.2741	0.395913	-1.33675	0.0185013	0	down	yes
Fam83a	family with sequence similarity 83, member A [Source:MGI Symbol;Acc:MGI:2447773]	protein_coding;processed_transcript	0.150893	0.112621	0.0724787	3.08732	2.12165	1.09274	0.0533176	-4.22924	1.92619e-20	1.80895e-16	down	yes
Mmp12	matrix metallopeptidase 12 [Source:MGI Symbol;Acc:MGI:97005]	protein_coding;nonsense_mediated_decay;retained_intron;processed_transcript	0.0915261	0.042351	0.0686324	1.25074	1.00919	0.47264	0.0741096	-3.7542	2.97524e-17	2.09561e-13	down	yes
Mtmr11	myotubularin related protein 11 [Source:MGI Symbol;Acc:MGI:2652817]	retained_intron;protein_coding;processed_transcript	0.248022	0.233518	0.343544	2.72305	1.73315	1.34642	0.142192	-2.81409	8.14485e-15	2.5497e-11	down	yes
Cyp2a4	cytochrome P450, family 2, subfamily a, polypeptide 4 [Source:MGI Symbol;Acc:MGI:88596]	protein_coding	2.6948	1.49527	1.73072	9.52816	7.44325	7.60616	0.240902	-2.05348	7.14389e-13	1.11818e-09	down	yes
Zc3h11a	zinc finger CCCH type containing 11A [Source:MGI Symbol;Acc:MGI:1917829]	protein_coding	1.20005	1.26581	0.872673	5.58601	11.6109	3.37766	0.162265	-2.62358	4.01905e-12	5.39203e-09	down	yes
Rgs16	regulator of G-protein signaling 16 [Source:MGI Symbol;Acc:MGI:108407]	protein_coding	28.57	27.4185	44.4327	103.364	90.7679	140.172	0.300389	-1.73509	4.40196e-12	5.43263e-09	down	yes
Chrna4	cholinergic receptor, nicotinic, alpha polypeptide 4 [Source:MGI Symbol;Acc:MGI:87888]	protein_coding	0.0402442	0.0475674	0.0284126	0.342559	0.447455	0.503653	0.0898409	-3.47648	1.08179e-11	1.21914e-08	down	yes
Apoc2	apolipoprotein C-II [Source:MGI Symbol;Acc:MGI:88054]	protein_coding	67.6511	57.0747	64.5387	145.673	192.492	132.552	0.402077	-1.31446	1.12571e-11	1.21984e-08	down	yes
Pls1	plastin 1 (I-isoform) [Source:MGI Symbol;Acc:MGI:104809]	protein_coding	0.133833	0.195829	0.0885418	3.20574	1.09001	0.799815	0.0820723	-3.60696	1.61879e-11	1.62885e-08	down	yes
H2-Q1	histocompatibility 2, Q region locus 1 [Source:MGI Symbol;Acc:MGI:95928]	retained_intron;protein_coding	8.11905	8.60201	6.20482	28.133	22.6196	17.929	0.3338	-1.58295	1.94237e-11	1.88704e-08	down	yes
Alpl	alkaline phosphatase, liver/bone/kidney [Source:MGI Symbol;Acc:MGI:87983]	protein_coding;processed_transcript	5.8646	5.47338	6.34944	13.5314	12.8188	12.1996	0.45882	-1.124	2.28365e-11	2.14465e-08	down	yes
Hk2	hexokinase 2 [Source:MGI Symbol;Acc:MGI:1315197]	protein_coding	0.457454	0.217467	0.206397	2.42293	1.55091	1.22633	0.169479	-2.56082	4.76593e-11	4.06895e-08	down	yes
Ccnd1	cyclin D1 [Source:MGI Symbol;Acc:MGI:88313]	protein_coding;retained_intron	2.4565	2.63362	2.90167	7.4029	7.58393	5.48439	0.390392	-1.35701	6.53603e-11	5.41607e-08	down	yes
Sftpc	surfactant associated protein C [Source:MGI Symbol;Acc:MGI:109517]	protein_coding;retained_intron	11.3227	0	0	0	0	0	37742.2	15.2039	8.20976e-10	5.93081e-07	up	yes
Ly6e	lymphocyte antigen 6 complex, locus E [Source:MGI Symbol;Acc:MGI:106651]	protein_coding;retained_intron	26.5688	34.3951	43.524	111.634	99.8387	72.6086	0.36781	-1.44297	1.67643e-09	1.08818e-06	down	yes
Mup-ps21	major urinary protein, pseudogene 21 [Source:MGI Symbol;Acc:MGI:3652151]	unprocessed_pseudogene	0	18.2961	0	0	0	0	60987	15.8962	1.73806e-09	1.08818e-06	up	yes
Ttc39a	tetratricopeptide repeat domain 39A [Source:MGI Symbol;Acc:MGI:2444350]	processed_transcript;protein_coding	0.515041	0.130702	0.385278	2.47265	2.16653	1.46142	0.169003	-2.56488	2.27033e-09	1.37392e-06	down	yes
Krt18	keratin 18 [Source:MGI Symbol;Acc:MGI:96692]	protein_coding	82.7719	81.1936	68.9299	188.464	211.075	140.467	0.431284	-1.21329	2.29198e-09	1.37392e-06	down	yes
Unc119	unc-119 lipid binding chaperone [Source:MGI Symbol;Acc:MGI:1328357]	protein_coding;retained_intron	1.88302	1.24018	1.07394	5.12612	4.70687	3.79245	0.308037	-1.69882	7.61848e-09	3.9026e-06	down	yes
Sftpb	surfactant associated protein B [Source:MGI Symbol;Acc:MGI:109516]	nonsense_mediated_decay;protein_coding	1.56887	0	0	0	0	0	5229.55	12.3525	1.46584e-08	6.99978e-06	up	yes
BC049987	cDNA sequence BC049987 [Source:MGI Symbol;Acc:MGI:3039606]	lincRNA	5.85795	3.22129	4.55575	9.66578	19.205	17.1495	0.296282	-1.75496	1.83876e-08	8.49267e-06	down	yes
Pitpnm1	phosphatidylinositol transfer protein, membrane-associated 1 [Source:MGI Symbol;Acc:MGI:1197524]	retained_intron;protein_coding;nonsense_mediated_decay	0.772026	0.631077	0.782617	2.25849	1.81014	1.58686	0.386477	-1.37154	2.21493e-08	9.29282e-06	down	yes
Crnn	cornulin [Source:MGI Symbol;Acc:MGI:2685861]	protein_coding	0.573711	1.06472	0.0247324	0	0	0	5543.87	12.4367	5.02266e-08	1.88262e-05	up	yes
Usp18	ubiquitin specific peptidase 18 [Source:MGI Symbol;Acc:MGI:1344364]	protein_coding;retained_intron	1.30354	1.82243	1.38267	4.09043	3.56892	4.13574	0.382247	-1.38742	5.0784e-08	1.88262e-05	down	yes
Gm45753	predicted gene 45753 [Source:MGI Symbol;Acc:MGI:5804868]	nonsense_mediated_decay	0	0	0.603443	0	0	0	2011.48	10.974	5.34199e-08	1.95462e-05	up	yes
Mthfd1l	methylenetetrahydrofolate dehydrogenase (NADP+ dependent) 1-like [Source:MGI Symbol;Acc:MGI:1924836]	protein_coding;processed_transcript	0.279701	0.238783	0.2635	1.46548	0.991227	0.728102	0.245536	-2.026	5.66417e-08	2.04593e-05	down	yes
Sec14l3	SEC14-like lipid binding 3 [Source:MGI Symbol;Acc:MGI:3617848]	protein_coding;retained_intron	1.05333	0	0	0	0	0	3511.1	11.7777	7.01153e-08	2.46913e-05	up	yes
Gbp6	guanylate binding protein 6 [Source:MGI Symbol;Acc:MGI:2140937]	protein_coding;nonsense_mediated_decay;retained_intron	0.815717	0.7804	1.08651	2.56462	2.69225	1.80471	0.379891	-1.39634	7.18137e-08	2.46913e-05	down	yes
Slc12a1	solute carrier family 12, member 1 [Source:MGI Symbol;Acc:MGI:103150]	protein_coding	0	0.496488	0	0	0	0	1654.96	10.6926	7.18635e-08	2.46913e-05	up	yes
Umod	uromodulin [Source:MGI Symbol;Acc:MGI:102674]	protein_coding	0	1.03277	0	0	0	0	3442.55	11.7493	7.47087e-08	2.53595e-05	up	yes
Kap	kidney androgen regulated protein [Source:MGI Symbol;Acc:MGI:96653]	protein_coding	0	4.01573	0	0	0	0	13385.8	13.7084	7.68717e-08	2.56781e-05	up	yes
Cxcl15	chemokine (C-X-C motif) ligand 15 [Source:MGI Symbol;Acc:MGI:1339941]	protein_coding	0.772317	0	0	0	0	0	2574.39	11.33	7.74701e-08	2.56781e-05	up	yes
Aqp2	aquaporin 2 [Source:MGI Symbol;Acc:MGI:1096865]	protein_coding	0	0.948391	0	0	0	0	3161.3	11.6263	8.45688e-08	2.77051e-05	up	yes
Miox	myo-inositol oxygenase [Source:MGI Symbol;Acc:MGI:1891725]	protein_coding;retained_intron	0	0.761488	0	0	0	0	2538.29	11.3096	8.75841e-08	2.83632e-05	up	yes
Fads2	fatty acid desaturase 2 [Source:MGI Symbol;Acc:MGI:1930079]	protein_coding;processed_transcript	130.168	185.821	164.634	297.273	346.567	420.268	0.451667	-1.14667	1.05857e-07	3.35102e-05	down	yes
Dhcr7	7-dehydrocholesterol reductase [Source:MGI Symbol;Acc:MGI:1298378]	protein_coding;processed_transcript;retained_intron;nonsense_mediated_decay	3.71981	3.88574	3.35022	6.5846	7.32287	8.37483	0.491681	-1.02421	1.12643e-07	3.52624e-05	down	yes
Cyp1a2	cytochrome P450, family 1, subfamily a, polypeptide 2 [Source:MGI Symbol;Acc:MGI:88589]	protein_coding;retained_intron	117.45	147.263	139.875	31.5818	38.2601	73.6628	2.81933	1.49535	1.22019e-07	3.77775e-05	up	yes
Arhgap22	Rho GTPase activating protein 22 [Source:MGI Symbol;Acc:MGI:2443418]	protein_coding;processed_transcript;retained_intron	0.0976521	0.0791639	0.0503923	0.682939	0.683666	0.29478	0.136758	-2.8703	1.36361e-07	4.04404e-05	down	yes
Slpi	secretory leukocyte peptidase inhibitor [Source:MGI Symbol;Acc:MGI:109297]	protein_coding	0.226651	0.128707	0.118215	2.57771	1.19694	0.869311	0.101976	-3.2937	1.42316e-07	4.17668e-05	down	yes
Gm3571	predicted gene 3571 [Source:MGI Symbol;Acc:MGI:3781748]	processed_pseudogene	2.61936	3.71593	2.41816	6.27208	13.5944	9.86411	0.294425	-1.76403	2.29118e-07	6.45518e-05	down	yes
Acaca	acetyl-Coenzyme A carboxylase alpha [Source:MGI Symbol;Acc:MGI:108451]	protein_coding;retained_intron;processed_transcript	3.25901	2.15318	2.49168	6.69296	5.36768	5.18588	0.458289	-1.12567	2.70107e-07	7.46079e-05	down	yes
Eif2ak3	eukaryotic translation initiation factor 2 alpha kinase 3 [Source:MGI Symbol;Acc:MGI:1341830]	protein_coding;retained_intron	1.50545	1.9596	1.83413	3.41612	3.90809	3.70689	0.480385	-1.05774	2.88975e-07	7.90444e-05	down	yes
Rdh16f2	RDH16 family member 2 [Source:MGI Symbol;Acc:MGI:3583955]	protein_coding	62.5858	57.8775	73.802	18.8281	29.1156	36.2135	2.30836	1.20687	3.36809e-07	8.94035e-05	up	yes
Sult2a8	sulfotransferase family 2A, dehydroepiandrosterone (DHEA)-preferring, member 8 [Source:MGI Symbol;Acc:MGI:1924221]	protein_coding;retained_intron;nonsense_mediated_decay	122.556	225.523	196.855	29.4684	43.9941	89.3366	3.34728	1.74299	3.88354e-07	0.000100381	up	yes
Vegfb	vascular endothelial growth factor B [Source:MGI Symbol;Acc:MGI:106199]	protein_coding;retained_intron	3.27835	2.81788	1.76017	6.08994	10.3501	7.30139	0.330915	-1.59547	4.6358e-07	0.000118735	down	yes
Gm4952	predicted gene 4952 [Source:MGI Symbol;Acc:MGI:3643569]	protein_coding	66.9447	58.7209	45.1587	23.9424	17.8524	31.5926	2.32771	1.21891	5.1694e-07	0.000129054	up	yes
E030018B13Rik	RIKEN cDNA E030018B13 gene [Source:MGI Symbol;Acc:MGI:2686543]	protein_coding	9.35533	13.4367	2.88467	0.795154	1.62144	2.16238	5.60751	2.48736	5.26398e-07	0.000129054	up	yes
Elovl3	elongation of very long chain fatty acids (FEN1/Elo2, SUR4/Elo3, yeast)-like 3 [Source:MGI Symbol;Acc:MGI:1195976]	protein_coding	57.3872	121.523	114.706	16.5057	34.9373	41.7969	3.14904	1.65491	5.2677e-07	0.000129054	up	yes
Tmem174	transmembrane protein 174 [Source:MGI Symbol;Acc:MGI:1915594]	protein_coding	0	0.567944	0	0	0	0	1893.15	10.8866	6.23896e-07	0.000149578	up	yes
Cyp2c50	cytochrome P450, family 2, subfamily c, polypeptide 50 [Source:MGI Symbol;Acc:MGI:2147497]	retained_intron;protein_coding	282.822	222.135	282.717	47.2014	66.6881	143.491	3.06035	1.6137	6.26471e-07	0.000149578	up	yes
Elovl6	ELOVL family member 6, elongation of long chain fatty acids (yeast) [Source:MGI Symbol;Acc:MGI:2156528]	protein_coding	6.54704	2.28043	2.97404	15.026	11.0884	11.8599	0.310775	-1.68606	7.13785e-07	0.000167585	down	yes
Asap2	ArfGAP with SH3 domain, ankyrin repeat and PH domain 2 [Source:MGI Symbol;Acc:MGI:2685438]	protein_coding;processed_transcript	2.29792	1.41005	1.45666	0.802546	0.596244	0.65109	2.51947	1.33312	7.26344e-07	0.000169124	up	yes
Cd207	CD207 antigen [Source:MGI Symbol;Acc:MGI:2180021]	protein_coding	0.320358	0.352579	0.755551	4.36914	3.19485	1.2113	0.162785	-2.61896	7.53846e-07	0.000174089	down	yes
Nsdhl	NAD(P) dependent steroid dehydrogenase-like [Source:MGI Symbol;Acc:MGI:1099438]	protein_coding;retained_intron	4.23382	6.33466	4.55219	9.44653	12.2369	13.5447	0.429221	-1.22021	8.13014e-07	0.000184725	down	yes
Abhd2	abhydrolase domain containing 2 [Source:MGI Symbol;Acc:MGI:1914344]	protein_coding;processed_transcript	13.6312	11.665	10.1514	28.1279	19.8106	25.4846	0.482785	-1.05055	9.09505e-07	0.000203368	down	yes
Sh3pxd2a	SH3 and PX domains 2A [Source:MGI Symbol;Acc:MGI:1298393]	protein_coding;processed_transcript	6.86825	2.57144	3.74488	1.62645	1.59125	1.58493	2.74528	1.45695	9.47082e-07	0.000210103	up	yes
Tmem86a	transmembrane protein 86A [Source:MGI Symbol;Acc:MGI:1915143]	protein_coding;processed_transcript	1.87525	2.34425	2.10733	6.83937	9.10162	3.67606	0.322517	-1.63255	1.14352e-06	0.000244072	down	yes
Mx1	MX dynamin-like GTPase 1 [Source:MGI Symbol;Acc:MGI:97243]	processed_transcript;retained_intron;protein_coding	0.118679	0.333291	0.177821	0.936994	0.993945	0.895555	0.222817	-2.16607	1.18551e-06	0.000251133	down	yes
Zfp169	zinc finger protein 169 [Source:MGI Symbol;Acc:MGI:1915161]	protein_coding;retained_intron	0.607698	0.452154	0.499438	0.194199	0.153126	0.201892	2.83911	1.50544	1.23679e-06	0.000258113	up	yes
Hhip	Hedgehog-interacting protein [Source:MGI Symbol;Acc:MGI:1341847]	protein_coding;processed_transcript	0.372732	0.429139	0.624754	0.0229085	0.0591001	0.147529	6.21522	2.63581	1.5231e-06	0.000304339	up	yes
C1qb	complement component 1, q subcomponent, beta polypeptide [Source:MGI Symbol;Acc:MGI:88224]	protein_coding	11.6006	16.2941	18.5552	33.3395	34.227	30.8589	0.47193	-1.08335	1.59293e-06	0.000314845	down	yes
mt-Tw	mitochondrially encoded tRNA tryptophan [Source:MGI Symbol;Acc:MGI:102471]	Mt_tRNA	42.8493	80.8987	29.1959	456.927	125.041	172.915	0.202606	-2.30325	1.59803e-06	0.000314845	down	yes
Gm47163	predicted gene, 47163 [Source:MGI Symbol;Acc:MGI:6095939]	bidirectional_promoter_lncRNA	0	0	0	1.08301	0.240678	0.017786	0.000223635	-12.1266	1.64739e-06	0.000320093	down	yes
Serpina12	serine (or cysteine) peptidase inhibitor, clade A (alpha-1 antiproteinase, antitrypsin), member 12 [Source:MGI Symbol;Acc:MGI:1915304]	protein_coding	2.87217	7.64237	4.19837	14.4386	28.152	10.823	0.275453	-1.86012	1.69726e-06	0.000327524	down	yes
Ntrk2	neurotrophic tyrosine kinase, receptor, type 2 [Source:MGI Symbol;Acc:MGI:97384]	protein_coding;nonsense_mediated_decay;retained_intron	0.334086	0.157155	0.316884	1.01493	0.618663	0.729401	0.341992	-1.54797	2.71379e-06	0.000503016	down	yes
Arhgef16	Rho guanine nucleotide exchange factor (GEF) 16 [Source:MGI Symbol;Acc:MGI:2446219]	protein_coding;retained_intron;processed_transcript	0.24655	0.394976	0.425146	1.18509	1.34751	0.791271	0.320912	-1.63975	2.87799e-06	0.000523125	down	yes
Zc3h6	zinc finger CCCH type containing 6 [Source:MGI Symbol;Acc:MGI:1926001]	protein_coding	0.619096	0.600085	0.65459	0.257344	0.245781	0.215598	2.60708	1.38244	3.65574e-06	0.000647779	up	yes
Gm37969	predicted gene, 37969 [Source:MGI Symbol;Acc:MGI:5611197]	TEC	1.11667	0.401877	1.16079	0.215623	0.200153	0.183471	4.47117	2.16065	3.81006e-06	0.000670905	up	yes
Tmem43	transmembrane protein 43 [Source:MGI Symbol;Acc:MGI:1921372]	protein_coding;processed_transcript;retained_intron	1.50527	1.71917	2.47877	5.53771	5.5693	3.32158	0.395271	-1.33909	3.96468e-06	0.000689512	down	yes
Mmp15	matrix metallopeptidase 15 [Source:MGI Symbol;Acc:MGI:109320]	protein_coding;retained_intron	3.80756	3.63078	5.60688	10.0927	8.86628	8.05154	0.482968	-1.05	4.00323e-06	0.000691944	down	yes
Nrep	neuronal regeneration related protein [Source:MGI Symbol;Acc:MGI:99444]	protein_coding	2.18296	1.90708	2.982	4.29192	7.03743	5.14626	0.429243	-1.22013	4.40966e-06	0.000757548	down	yes
Ltk	leukocyte tyrosine kinase [Source:MGI Symbol;Acc:MGI:96840]	protein_coding;retained_intron	0	0	0	0.153806	0.0948303	0.083162	0.000904163	-10.1111	4.50882e-06	0.000766203	down	yes
Cyp4a14	cytochrome P450, family 4, subfamily a, polypeptide 14 [Source:MGI Symbol;Acc:MGI:1096550]	protein_coding;processed_transcript	840.07	1132.13	694.596	230.607	185.525	517.088	2.85763	1.51482	4.99849e-06	0.000838258	up	yes
Gm13657	predicted gene 13657 [Source:MGI Symbol;Acc:MGI:3650031]	processed_transcript	0.041895	0.076202	0.059594	0.501745	0.449891	0.552382	0.118144	-3.08138	5.18711e-06	0.000864744	down	yes
Mup8	major urinary protein 8 [Source:MGI Symbol;Acc:MGI:3709619]	protein_coding	157.492	156.723	49.4189	36.0125	45.8172	43.6441	2.89809	1.5351	5.35356e-06	0.000882598	up	yes
Serpinb1a	serine (or cysteine) peptidase inhibitor, clade B, member 1a [Source:MGI Symbol;Acc:MGI:1913472]	protein_coding;retained_intron;processed_transcript	3.64097	1.41606	3.00947	0.727132	0.990291	0.835281	3.15999	1.65992	5.51582e-06	0.000890641	up	yes
Hacl1	2-hydroxyacyl-CoA lyase 1 [Source:MGI Symbol;Acc:MGI:1929657]	retained_intron;nonsense_mediated_decay;protein_coding	77.2003	45.9389	53.7699	29.0052	24.7477	34.169	2.01212	1.00871	5.5886e-06	0.00089462	up	yes
Cib3	calcium and integrin binding family member 3 [Source:MGI Symbol;Acc:MGI:2685953]	protein_coding;retained_intron	0.0764787	0.19192	0	1.66653	1.24069	0.89327	0.0706221	-3.82374	6.80162e-06	0.00107055	down	yes
Acacb	acetyl-Coenzyme A carboxylase beta [Source:MGI Symbol;Acc:MGI:2140940]	protein_coding;retained_intron	8.86272	4.79754	3.79433	14.6039	12.9997	16.1846	0.398614	-1.32694	7.1272e-06	0.00110331	down	yes
Mup9	major urinary protein 9 [Source:MGI Symbol;Acc:MGI:3782918]	protein_coding;retained_intron	14.2401	26.1803	7.04521	4.52077	6.36033	3.33959	3.33778	1.73889	7.5254e-06	0.00115229	up	yes
Fcgr1	Fc receptor, IgG, high affinity I [Source:MGI Symbol;Acc:MGI:95498]	protein_coding;nonsense_mediated_decay	0.249772	0.313923	0.356937	1.03075	1.15208	0.882528	0.300334	-1.73536	8.43552e-06	0.00126416	down	yes
Fkbp1a	FK506 binding protein 1a [Source:MGI Symbol;Acc:MGI:95541]	protein_coding;processed_transcript;retained_intron	8.82401	5.49938	5.9027	18.2871	18.291	10.6011	0.428707	-1.22194	8.71323e-06	0.00129887	down	yes
Micu2	mitochondrial calcium uptake 2 [Source:MGI Symbol;Acc:MGI:1915764]	protein_coding;processed_transcript	7.21251	6.29599	8.34587	18.6038	14.9998	11.3925	0.485696	-1.04188	9.45174e-06	0.00138695	down	yes
H19	H19, imprinted maternally expressed transcript [Source:MGI Symbol;Acc:MGI:95891]	lincRNA	0.250447	0.236975	0.390703	3.34407	1.16991	0.624031	0.170907	-2.54871	9.92895e-06	0.00144942	down	yes
Afmid	arylformamidase [Source:MGI Symbol;Acc:MGI:2448704]	protein_coding;retained_intron	21.2963	32.3169	31.9759	12.1017	12.3412	17.9141	2.02066	1.01483	1.10818e-05	0.0015928	up	yes
Pak1	p21 (RAC1) activated kinase 1 [Source:MGI Symbol;Acc:MGI:1339975]	protein_coding;retained_intron	0.397282	0.487999	0.355477	1.32022	1.21385	0.881764	0.363237	-1.46102	1.31874e-05	0.00184847	down	yes
Adam8	a disintegrin and metallopeptidase domain 8 [Source:MGI Symbol;Acc:MGI:107825]	protein_coding;retained_intron	0.081647	0.0441053	0.127807	0.703917	0.553479	0.223138	0.171262	-2.54572	1.48295e-05	0.00203808	down	yes
Jpt1	Jupiter microtubule associated homolog 1 [Source:MGI Symbol;Acc:MGI:1096361]	protein_coding;processed_transcript	1.81586	2.11354	2.20085	5.24281	5.68915	3.33219	0.429766	-1.21838	1.58849e-05	0.00216203	down	yes
Ms4a4a	membrane-spanning 4-domains, subfamily A, member 4A [Source:MGI Symbol;Acc:MGI:3643932]	protein_coding	0.144367	0.091758	0.350137	3.2993	1.64468	0.688679	0.104083	-3.2642	1.86593e-05	0.00251535	down	yes
Cntnap1	contactin associated protein-like 1 [Source:MGI Symbol;Acc:MGI:1858201]	protein_coding;processed_transcript	1.6019	0.606792	0.637657	3.05253	3.32436	2.2265	0.330841	-1.59579	1.93105e-05	0.0025663	down	yes
Dpep2	dipeptidase 2 [Source:MGI Symbol;Acc:MGI:2442042]	protein_coding;retained_intron	0	0	0	0.201887	0.113649	0.0090714	0.000924194	-10.0795	1.9469e-05	0.00257521	down	yes
Laptm5	lysosomal-associated protein transmembrane 5 [Source:MGI Symbol;Acc:MGI:108046]	protein_coding;processed_transcript	1.75338	2.17016	2.43916	5.7106	3.8019	4.14415	0.465905	-1.10189	2.10652e-05	0.00273498	down	yes
AI506816	expressed sequence AI506816 [Source:MGI Symbol;Acc:MGI:2140929]	lincRNA	0.439201	0.226315	0.258319	1.62742	1.1766	0.60044	0.271361	-1.88172	2.12363e-05	0.00274454	down	yes
Bub1	BUB1, mitotic checkpoint serine/threonine kinase [Source:MGI Symbol;Acc:MGI:1100510]	protein_coding;retained_intron	0	0	0	0.124676	0.157595	0.0117838	0.00102022	-9.93691	2.32047e-05	0.00297132	down	yes
Rock2	Rho-associated coiled-coil containing protein kinase 2 [Source:MGI Symbol;Acc:MGI:107926]	protein_coding;retained_intron	1.60071	1.94368	1.75319	4.59115	2.9653	3.06012	0.498992	-1.00291	2.47595e-05	0.00312813	down	yes
Bcl2a1b	B cell leukemia/lymphoma 2 related protein A1b [Source:MGI Symbol;Acc:MGI:1278326]	protein_coding	0.421539	0.152496	0.405164	2.31421	1.66182	1.49757	0.178895	-2.48282	2.53009e-05	0.00318227	down	yes
mt-Tc	mitochondrially encoded tRNA cysteine [Source:MGI Symbol;Acc:MGI:102490]	Mt_tRNA	67.4328	92.5447	54.2461	383.97	126.848	179.182	0.310469	-1.68748	2.62778e-05	0.00329045	down	yes
Gale	galactose-4-epimerase, UDP [Source:MGI Symbol;Acc:MGI:1921496]	protein_coding;retained_intron	2.55726	2.42789	1.52728	4.97305	9.43634	3.9752	0.354233	-1.49723	2.79151e-05	0.00340468	down	yes
Sirpa	signal-regulatory protein alpha [Source:MGI Symbol;Acc:MGI:108563]	protein_coding;retained_intron;processed_transcript	1.89211	1.72655	2.51805	5.03057	4.19251	3.38467	0.486741	-1.03877	3.0463e-05	0.0036678	down	yes
Ifit1	interferon-induced protein with tetratricopeptide repeats 1 [Source:MGI Symbol;Acc:MGI:99450]	protein_coding	0.867947	1.55967	1.35345	3.74	2.49685	3.36003	0.39399	-1.34377	3.08374e-05	0.00368915	down	yes
Shc2	SHC (Src homology 2 domain containing) transforming protein 2 [Source:MGI Symbol;Acc:MGI:106180]	retained_intron;protein_coding	0.0342204	0.0550318	0.0337092	0.903267	0.370006	0.0455333	0.093237	-3.42295	3.09022e-05	0.00368915	down	yes
Scnn1a	sodium channel, nonvoltage-gated 1 alpha [Source:MGI Symbol;Acc:MGI:101782]	protein_coding	8.93378	11.1624	13.4692	3.3898	6.24944	6.35988	2.09796	1.06898	3.12582e-05	0.0037159	up	yes
Akap5	A kinase (PRKA) anchor protein 5 [Source:MGI Symbol;Acc:MGI:2685104]	protein_coding	0.43551	0.253618	0.344492	0.118641	0.114614	0.0929722	3.1684	1.66376	3.18868e-05	0.00377469	up	yes
Serpina7	serine (or cysteine) peptidase inhibitor, clade A (alpha-1 antiproteinase, antitrypsin), member 7 [Source:MGI Symbol;Acc:MGI:3041197]	protein_coding	23.4696	25.9598	19.3872	81.7647	49.6963	33.2914	0.417697	-1.25947	3.38567e-05	0.00397343	down	yes
Cd276	CD276 antigen [Source:MGI Symbol;Acc:MGI:2183926]	protein_coding	0.100891	0.131687	0.0503947	0.774895	0.737705	0.215377	0.163759	-2.61035	3.40993e-05	0.00397343	down	yes
Oas1g	2'-5' oligoadenylate synthetase 1G [Source:MGI Symbol;Acc:MGI:97429]	retained_intron;protein_coding;nonsense_mediated_decay	0.180292	0.178945	0.280569	0.963356	1.03651	0.584261	0.247591	-2.01397	3.48472e-05	0.00402803	down	yes
Myom3	myomesin family, member 3 [Source:MGI Symbol;Acc:MGI:2685280]	retained_intron;protein_coding	1.11433	1.04066	0.923593	0.44385	0.285547	0.540348	2.42457	1.27773	3.48846e-05	0.00402803	up	yes
Oasl2	2'-5' oligoadenylate synthetase-like 2 [Source:MGI Symbol;Acc:MGI:1344390]	retained_intron;protein_coding;nonsense_mediated_decay	0.369846	0.371544	0.702544	1.58618	1.12547	1.1301	0.375854	-1.41176	3.55145e-05	0.00408403	down	yes
Bmp10	bone morphogenetic protein 10 [Source:MGI Symbol;Acc:MGI:1338820]	protein_coding	0.655656	0.58894	1.04098	0.317305	0.259292	0.209671	2.90687	1.53947	3.57285e-05	0.00409192	up	yes
9430064I24Rik	RIKEN cDNA 9430064I24 gene [Source:MGI Symbol;Acc:MGI:3704302]	TEC	7.87699	6.7485	8.44265	2.75481	2.91735	5.11179	2.13912	1.09702	3.8084e-05	0.00430915	up	yes
Gm11937	predicted gene 11937 [Source:MGI Symbol;Acc:MGI:3651231]	protein_coding	1.30525	2.11545	0.021764	0	0	0	11474.9	13.4862	3.83542e-05	0.00431344	up	yes
Gm11938	predicted gene 11938 [Source:MGI Symbol;Acc:MGI:3651233]	protein_coding	0.6666	1.0407	0.050794	0	0	0	5860.31	12.5168	3.93406e-05	0.00439834	up	yes
Oas1a	2'-5' oligoadenylate synthetase 1A [Source:MGI Symbol;Acc:MGI:2180860]	protein_coding	0.583728	0.834929	0.774483	2.44693	2.17871	1.50188	0.357916	-1.48231	4.59532e-05	0.00494155	down	yes
Calcrl	calcitonin receptor-like [Source:MGI Symbol;Acc:MGI:1926944]	protein_coding;processed_transcript	1.62259	1.20465	2.15214	0.745934	0.822614	0.770461	2.12884	1.09007	4.7211e-05	0.00505751	up	yes
Sdf2l1	stromal cell-derived factor 2-like 1 [Source:MGI Symbol;Acc:MGI:2149842]	protein_coding	2.47422	3.89948	4.16325	4.9353	14.9086	12.2843	0.327966	-1.60838	4.81401e-05	0.0051375	down	yes
mt-Ty	mitochondrially encoded tRNA tyrosine [Source:MGI Symbol;Acc:MGI:102470]	Mt_tRNA	97.4865	127.616	87.9491	519.551	159.182	254.195	0.335559	-1.57536	4.89898e-05	0.00520845	down	yes
Gas6	growth arrest specific 6 [Source:MGI Symbol;Acc:MGI:95660]	protein_coding	27.4895	13.6555	19.4769	57.2698	41.1649	35.5098	0.452589	-1.14373	4.94108e-05	0.00523346	down	yes
Slc6a16	solute carrier family 6, member 16 [Source:MGI Symbol;Acc:MGI:2685930]	protein_coding;retained_intron	1.19261	1.26704	1.1166	0.337372	0.353147	0.616429	2.73634	1.45225	5.03363e-05	0.00531152	up	yes
Gja1	gap junction protein, alpha 1 [Source:MGI Symbol;Acc:MGI:95713]	protein_coding;retained_intron;processed_transcript	1.1575	0.888434	0.662894	0.35704	0.513974	0.265296	2.38389	1.25332	5.11261e-05	0.00535924	up	yes
Gm5873	predicted gene 5873 [Source:MGI Symbol;Acc:MGI:3648385]	processed_pseudogene	0.200142	0.647804	0.497828	1.74701	2.06077	2.14316	0.226145	-2.14468	5.1169e-05	0.00535924	down	yes
Tnfaip3	tumor necrosis factor, alpha-induced protein 3 [Source:MGI Symbol;Acc:MGI:1196377]	protein_coding;retained_intron	0.294934	0.533616	0.313886	2.06411	1.02369	0.69821	0.301752	-1.72857	5.23109e-05	0.00542218	down	yes
Cd14	CD14 antigen [Source:MGI Symbol;Acc:MGI:88318]	protein_coding;retained_intron	2.37706	1.87384	1.4275	5.48377	5.95856	3.16596	0.388711	-1.36323	5.36074e-05	0.00551217	down	yes
Pcdhga4	protocadherin gamma subfamily A, 4 [Source:MGI Symbol;Acc:MGI:1935216]	protein_coding	0.016065	0.037727	0.033658	0.036661	0.99584	0.194449	0.0712743	-3.81047	5.41522e-05	0.00552784	down	yes
mt-Ta	mitochondrially encoded tRNA alanine [Source:MGI Symbol;Acc:MGI:102491]	Mt_tRNA	107.226	168.984	89.3044	674.704	188.693	307.131	0.312264	-1.67916	5.70112e-05	0.00579868	down	yes
Gm20507	predicted gene 20507 [Source:MGI Symbol;Acc:MGI:5141972]	processed_transcript	0.134189	0.21801	0.012996	0	0	0	1217.32	10.2495	5.86483e-05	0.00592488	up	yes
Gm31583	predicted gene, 31583 [Source:MGI Symbol;Acc:MGI:5590742]	lincRNA	7.6408	13.2077	14.6502	2.29048	7.33584	3.694	2.665	1.41414	5.88598e-05	0.00592488	up	yes
B430306N03Rik	RIKEN cDNA B430306N03 gene [Source:MGI Symbol;Acc:MGI:2443478]	protein_coding;retained_intron	0.0841053	0.138993	0.147913	0.47516	0.479322	0.334676	0.287793	-1.7969	5.90273e-05	0.00592488	down	yes
Cystm1	cysteine-rich transmembrane module containing 1 [Source:MGI Symbol;Acc:MGI:1913310]	protein_coding;nonsense_mediated_decay;retained_intron	0.280396	0.615497	0.364532	1.28715	2.13032	0.836807	0.296272	-1.755	6.019e-05	0.00597459	down	yes
Manf	mesencephalic astrocyte-derived neurotrophic factor [Source:MGI Symbol;Acc:MGI:1922090]	protein_coding;retained_intron	7.18483	9.89713	8.30216	11.3518	26.0727	19.7736	0.443793	-1.17204	6.02252e-05	0.00597459	down	yes
Krtap11-1	keratin associated protein 11-1 [Source:MGI Symbol;Acc:MGI:99447]	protein_coding	2.32505	2.25953	0.047185	0	0	0	15439.2	13.9143	6.17019e-05	0.00607829	up	yes
Mgl2	macrophage galactose N-acetyl-galactosamine specific lectin 2 [Source:MGI Symbol;Acc:MGI:2385729]	protein_coding;processed_transcript	0.10129	0.198696	0.102477	0	0	0	1341.55	10.3897	6.27295e-05	0.00615798	up	yes
Ms4a6c	membrane-spanning 4-domains, subfamily A, member 6C [Source:MGI Symbol;Acc:MGI:2385644]	protein_coding;retained_intron	0.258682	0.381021	0.576184	2.32881	0.905322	1.5208	0.255711	-1.96741	6.32859e-05	0.00619103	down	yes
Ifi44	interferon-induced protein 44 [Source:MGI Symbol;Acc:MGI:2443016]	protein_coding;retained_intron;processed_transcript	0.136969	0.284421	0.249784	0.888213	0.636805	0.52547	0.327324	-1.61121	6.91604e-05	0.00662764	down	yes
Ifit3	interferon-induced protein with tetratricopeptide repeats 3 [Source:MGI Symbol;Acc:MGI:1101055]	protein_coding	3.73344	6.43757	5.28142	10.0307	10.3127	11.1457	0.490724	-1.02702	7.17593e-05	0.00683022	down	yes
Fhod3	formin homology 2 domain containing 3 [Source:MGI Symbol;Acc:MGI:1925847]	protein_coding;retained_intron	0.588869	0.496749	0.357156	0.112612	0.222599	0.17718	2.81578	1.49353	7.37876e-05	0.00697283	up	yes
C1qc	complement component 1, q subcomponent, C chain [Source:MGI Symbol;Acc:MGI:88225]	protein_coding;processed_transcript	5.46937	7.58462	10.2308	15.3514	15.3848	16.0341	0.497853	-1.00621	7.52253e-05	0.00706466	down	yes
Gm17767	predicted gene, 17767 [Source:MGI Symbol;Acc:MGI:5009931]	lincRNA	0.0534851	0.0281636	0.0462086	0.363565	0.202341	0.211934	0.164375	-2.60494	7.82996e-05	0.00730468	down	yes
Gm11559	predicted gene 11559 [Source:MGI Symbol;Acc:MGI:3652067]	protein_coding	0.592491	1.19909	0.005424	0	0.008708	0.005852	123.421	6.94744	8.11652e-05	0.00749753	up	yes
Colec10	collectin sub-family member 10 [Source:MGI Symbol;Acc:MGI:3606482]	protein_coding	3.77296	4.32527	6.94868	2.04127	1.90044	3.05135	2.15169	1.10547	8.23972e-05	0.00758646	up	yes
Sema3b	sema domain, immunoglobulin domain (Ig), short basic domain, secreted, (semaphorin) 3B [Source:MGI Symbol;Acc:MGI:107561]	protein_coding;nonsense_mediated_decay;retained_intron;processed_transcript	0.312785	0.245039	0.336315	1.05146	0.994142	0.514924	0.349202	-1.51787	9.25257e-05	0.00835519	down	yes
Gm19439	predicted gene, 19439 [Source:MGI Symbol;Acc:MGI:5011624]	TEC	0.011311	0.022499	0	0.22147	0.273989	0.195575	0.0489267	-4.35323	9.39091e-05	0.00845302	down	yes
Gas2l3	growth arrest-specific 2 like 3 [Source:MGI Symbol;Acc:MGI:1918780]	protein_coding	0.248941	0.159139	0.144829	0.567959	0.583314	0.393699	0.357876	-1.48247	0.000102619	0.00900682	down	yes
Reep5	receptor accessory protein 5 [Source:MGI Symbol;Acc:MGI:1270152]	protein_coding;processed_transcript	2.04788	1.98732	2.18811	4.03453	5.37884	3.12124	0.496491	-1.01016	0.000103777	0.00908013	down	yes
Zfp9	zinc finger protein 9 [Source:MGI Symbol;Acc:MGI:99210]	protein_coding;retained_intron	0.267689	0.195111	0.163692	0.636295	0.545053	0.525231	0.367104	-1.44574	0.000107736	0.0093684	down	yes
Mecom	MDS1 and EVI1 complex locus [Source:MGI Symbol;Acc:MGI:95457]	protein_coding;nonsense_mediated_decay	0.0890599	0.0692682	0.101514	0.0181281	0.0184565	0.00411453	6.38446	2.67456	0.000113399	0.00971094	up	yes
Vmn1r90	vomeronasal 1 receptor 90 [Source:MGI Symbol;Acc:MGI:3612342]	protein_coding	0.081665	0.062068	0.463906	0.016492	0.039942	0.008519	9.35506	3.22575	0.000122819	0.0104226	up	yes
Slc23a2	solute carrier family 23 (nucleobase transporters), member 2 [Source:MGI Symbol;Acc:MGI:1859682]	processed_transcript;protein_coding	9.70391	5.4624	3.47389	2.92885	2.4248	2.89094	2.2609	1.1769	0.000129251	0.0109027	up	yes
Dnmt3b	DNA methyltransferase 3B [Source:MGI Symbol;Acc:MGI:1261819]	protein_coding;retained_intron	0.966463	0.528744	0.688247	0.266975	0.331187	0.292378	2.45183	1.29386	0.000132952	0.0111482	up	yes
Cyp2c54	cytochrome P450, family 2, subfamily c, polypeptide 54 [Source:MGI Symbol;Acc:MGI:3642960]	protein_coding	102.267	138.776	104.295	3.9281	6.18629	25.9285	9.58132	3.26022	0.000136299	0.0113612	up	yes
mt-Tn	mitochondrially encoded tRNA asparagine [Source:MGI Symbol;Acc:MGI:102479]	Mt_tRNA	116.155	160.878	96.5539	591.138	179.001	286.937	0.353416	-1.50056	0.000139783	0.0115491	down	yes
Nim1k	NIM1 serine/threonine protein kinase [Source:MGI Symbol;Acc:MGI:2442399]	protein_coding;retained_intron	0.617688	0.546615	0.475514	0.209913	0.212211	0.311577	2.23499	1.16027	0.000141849	0.0116856	up	yes
Pitx3	paired-like homeodomain transcription factor 3 [Source:MGI Symbol;Acc:MGI:1100498]	protein_coding;retained_intron	0.645487	0.686383	1.21122	0	0.123149	0.129877	10.0507	3.32922	0.000145081	0.0118823	up	yes
Aldoc	aldolase C, fructose-bisphosphate [Source:MGI Symbol;Acc:MGI:101863]	protein_coding;processed_transcript;retained_intron	1.07002	1.36536	0.851435	2.30782	3.44698	1.9498	0.426604	-1.22903	0.000146765	0.0119163	down	yes
Adh7	alcohol dehydrogenase 7 (class IV), mu or sigma polypeptide [Source:MGI Symbol;Acc:MGI:87926]	protein_coding;processed_transcript;retained_intron	4.16228	3.12752	6.58923	2.40321	2.32504	2.13473	2.0223	1.016	0.00015531	0.0124664	up	yes
Cmpk2	cytidine monophosphate (UMP-CMP) kinase 2, mitochondrial [Source:MGI Symbol;Acc:MGI:99830]	protein_coding;retained_intron;processed_transcript	0.574208	0.7289	0.720386	1.45873	1.32224	1.36805	0.487704	-1.03592	0.000167167	0.0131926	down	yes
Rpl41	ribosomal protein L41 [Source:MGI Symbol;Acc:MGI:1915195]	protein_coding;retained_intron	21.5505	16.6158	18.0712	39.9647	50.7512	24.2694	0.489084	-1.03185	0.000169265	0.0132469	down	yes
Snhg18	small nucleolar RNA host gene 18 [Source:MGI Symbol;Acc:MGI:1914085]	lincRNA	0.762807	1.20127	0.595885	3.19069	2.96977	1.66748	0.327029	-1.61251	0.000175476	0.0136711	down	yes
Gm31522	predicted gene, 31522 [Source:MGI Symbol;Acc:MGI:5590681]	lincRNA	1.92294	1.35467	1.67362	4.55749	5.35924	3.1775	0.378123	-1.40307	0.000179636	0.013904	down	yes
Nr1i3	nuclear receptor subfamily 1, group I, member 3 [Source:MGI Symbol;Acc:MGI:1346307]	protein_coding;nonsense_mediated_decay;retained_intron	89.0967	85.0195	150.029	36.7469	49.8247	72.8708	2.03299	1.02361	0.000185698	0.0141995	up	yes
Nnt	nicotinamide nucleotide transhydrogenase [Source:MGI Symbol;Acc:MGI:109279]	protein_coding;retained_intron	5.30153	21.4697	1.39093	0.265569	0.737166	0.795461	15.6613	3.96913	0.000187901	0.0142875	up	yes
Slc51b	solute carrier family 51, beta subunit [Source:MGI Symbol;Acc:MGI:3582052]	protein_coding	0.071264	0.216389	0.304126	1.86259	2.33819	0.552206	0.124507	-3.0057	0.000205895	0.0152254	down	yes
Smpd3	sphingomyelin phosphodiesterase 3, neutral [Source:MGI Symbol;Acc:MGI:1927578]	protein_coding	1.93124	0.481552	0.563047	3.29987	4.25901	2.20891	0.304658	-1.71474	0.000212121	0.0155633	down	yes
Cyp4a10	cytochrome P450, family 4, subfamily a, polypeptide 10 [Source:MGI Symbol;Acc:MGI:88611]	protein_coding	693.6	747.939	478.177	238.387	184.456	458.211	2.17889	1.12359	0.000212802	0.0155727	up	yes
Snai2	snail family zinc finger 2 [Source:MGI Symbol;Acc:MGI:1096393]	protein_coding	0.965477	0.751399	1.92497	4.09394	2.78475	3.0321	0.367463	-1.44433	0.000224578	0.0162655	down	yes
Susd4	sushi domain containing 4 [Source:MGI Symbol;Acc:MGI:2138351]	protein_coding	3.21103	9.29897	4.03636	0.955248	2.01979	2.80992	2.86024	1.51613	0.000233639	0.0167027	up	yes
Cd5	CD5 antigen [Source:MGI Symbol;Acc:MGI:88340]	protein_coding;retained_intron	0.0466266	0.0306098	0.0572931	0	0	0	448.432	8.80874	0.000234172	0.0167027	up	yes
Gm45767	predicted gene 45767 [Source:MGI Symbol;Acc:MGI:5804882]	antisense	1.16746	0.780905	0.917183	0.269292	0.470371	0.477535	2.35422	1.23525	0.000250562	0.017618	up	yes
Gm49417	predicted gene, 49417 [Source:MGI Symbol;Acc:MGI:6155048]	antisense	0.996118	1.10807	1.33649	0.477209	0.443829	0.496181	2.42777	1.27963	0.000262245	0.0181155	up	yes
Axin2	axin 2 [Source:MGI Symbol;Acc:MGI:1270862]	protein_coding;processed_transcript	2.1642	0.558341	1.34197	0.343892	0.323163	0.63599	3.11924	1.64119	0.000274812	0.0187471	up	yes
Gm43714	predicted gene 43714 [Source:MGI Symbol;Acc:MGI:5663851]	antisense	0.415294	0.361861	0.369562	0.047429	0	0.016202	18.0214	4.17164	0.000291542	0.0196976	up	yes
Ifi27l2a	interferon, alpha-inducible protein 27 like 2A [Source:MGI Symbol;Acc:MGI:1924183]	protein_coding	0.552577	0.904752	1.17066	5.00152	6.72658	1.40413	0.200118	-2.32108	0.000295763	0.0198875	down	yes
Gm37729	predicted gene, 37729 [Source:MGI Symbol;Acc:MGI:5610957]	TEC	2.72025	0.7516	3.70808	0.553493	0.458716	0.770504	4.02753	2.00989	0.000295765	0.0198875	up	yes
Ttc39aos1	Ttc39a opposite strand RNA 1 [Source:MGI Symbol;Acc:MGI:3651956]	antisense	0.732251	0.0596035	0.594331	3.05345	2.37138	2.39252	0.177322	-2.49556	0.000297567	0.0199611	down	yes
Slc6a8	solute carrier family 6 (neurotransmitter transporter, creatine), member 8 [Source:MGI Symbol;Acc:MGI:2147834]	protein_coding;retained_intron;nonsense_mediated_decay	1.47473	1.63191	0.980402	3.26148	3.07586	2.13129	0.482609	-1.05107	0.000306255	0.0204465	down	yes
Pla2g7	phospholipase A2, group VII (platelet-activating factor acetylhydrolase, plasma) [Source:MGI Symbol;Acc:MGI:1351327]	protein_coding;processed_transcript;retained_intron	1.14221	1.41054	1.11547	3.2163	2.36161	2.07896	0.479075	-1.06168	0.000314883	0.0208044	down	yes
Lrrc25	leucine rich repeat containing 25 [Source:MGI Symbol;Acc:MGI:2445284]	protein_coding	0.408472	0.341368	0.48985	1.20124	1.25222	0.936928	0.365649	-1.45147	0.000332155	0.0216623	down	yes
Gm37962	predicted gene, 37962 [Source:MGI Symbol;Acc:MGI:5611190]	TEC	0.633657	0.212446	0.437068	0.079111	0.039472	0.088286	6.20282	2.63292	0.000332952	0.0216642	up	yes
Cyp2c29	cytochrome P450, family 2, subfamily c, polypeptide 29 [Source:MGI Symbol;Acc:MGI:103238]	protein_coding;nonsense_mediated_decay	418.012	226.21	239.5	92.3205	95.8873	210.039	2.21903	1.14993	0.000336773	0.0218121	up	yes
Cln6	ceroid-lipofuscinosis, neuronal 6 [Source:MGI Symbol;Acc:MGI:2159324]	protein_coding;nonsense_mediated_decay	1.95151	1.2373	1.74245	4.31167	3.91239	2.49266	0.460146	-1.11984	0.000345623	0.0222828	down	yes
Tnfrsf19	tumor necrosis factor receptor superfamily, member 19 [Source:MGI Symbol;Acc:MGI:1352474]	protein_coding;processed_transcript	0.851009	0.379875	0.495487	1.29541	1.64465	1.22081	0.414905	-1.26915	0.000353498	0.0226867	down	yes
Lrrtm3	leucine rich repeat transmembrane neuronal 3 [Source:MGI Symbol;Acc:MGI:2389177]	protein_coding	0.0427552	0.602997	0.0462553	0	0.0122086	0.0240579	19.0812	4.25408	0.000357683	0.0229031	up	yes
Eda2r	ectodysplasin A2 receptor [Source:MGI Symbol;Acc:MGI:2442860]	protein_coding;retained_intron	0.157444	0.0459398	0.213032	0.679523	0.642665	0.31751	0.253958	-1.97734	0.000364111	0.0231269	down	yes
Sla	src-like adaptor [Source:MGI Symbol;Acc:MGI:104295]	protein_coding;retained_intron	0.101902	0.173292	0.217028	0.517285	0.353636	0.429843	0.37841	-1.40198	0.000369394	0.0233348	down	yes
Cxcl10	chemokine (C-X-C motif) ligand 10 [Source:MGI Symbol;Acc:MGI:1352450]	protein_coding;retained_intron	0.184562	0.290258	0.778247	1.52811	2.78361	0.919946	0.239516	-2.06181	0.000377587	0.0236562	down	yes
Cep85	centrosomal protein 85 [Source:MGI Symbol;Acc:MGI:1917262]	processed_transcript;protein_coding;retained_intron;nonsense_mediated_decay	37.2244	50.822	23.5654	63.9377	130.593	61.8018	0.435419	-1.19952	0.000385677	0.0240932	down	yes
Notumos	notum palmitoleoyl-protein carboxylesterase, opposite strand [Source:MGI Symbol;Acc:MGI:3698431]	antisense	2.00476	0.784815	0.867331	0.318469	0.15945	0.522962	3.65369	1.86936	0.000390238	0.0243243	up	yes
Mcub	mitochondrial calcium uniporter dominant negative beta subunit [Source:MGI Symbol;Acc:MGI:1914065]	protein_coding	0	0	0	0.225383	0.180761	0.113778	0.00057701	-10.7591	0.000408151	0.0252272	down	yes
Ifi211	interferon activated gene 211 [Source:MGI Symbol;Acc:MGI:3041120]	protein_coding	0.61801	0.404479	1.02445	2.36301	2.08393	1.46701	0.34612	-1.53066	0.000430222	0.0263705	down	yes
Scn1b	sodium channel, voltage-gated, type I, beta [Source:MGI Symbol;Acc:MGI:98247]	protein_coding;retained_intron	1.21403	1.42965	1.19089	2.60608	3.59176	2.17634	0.457905	-1.12688	0.000430554	0.0263705	down	yes
Gm5859	predicted pseudogene 5859 [Source:MGI Symbol;Acc:MGI:3704096]	unprocessed_pseudogene	1.25325	1.5227	1.13615	0.49057	0.522024	0.689999	2.29772	1.20021	0.000436692	0.0266884	up	yes
Pvt1	Pvt1 oncogene [Source:MGI Symbol;Acc:MGI:97824]	lincRNA	0.060761	0.0624266	0.0371166	0.311219	0.106489	0.267954	0.233795	-2.09669	0.00045467	0.0276021	down	yes
Gm28177	predicted gene 28177 [Source:MGI Symbol;Acc:MGI:5578883]	processed_transcript	0.098083	0.026994	0.064695	0	0	0	632.573	9.30509	0.000454801	0.0276021	up	yes
Kctd17	potassium channel tetramerisation domain containing 17 [Source:MGI Symbol;Acc:MGI:1920094]	protein_coding;retained_intron;nonsense_mediated_decay	1.16235	1.85739	1.21547	2.90722	3.72105	2.50476	0.463724	-1.10866	0.000456315	0.0276021	down	yes
Cd48	CD48 antigen [Source:MGI Symbol;Acc:MGI:88339]	protein_coding	0.335601	0.556109	0.772517	1.93023	1.55245	1.80438	0.314774	-1.66761	0.000456541	0.0276021	down	yes
Rbm24	RNA binding motif protein 24 [Source:MGI Symbol;Acc:MGI:3610364]	protein_coding;retained_intron	0.246556	0.085486	0.0475479	0.747705	0.489238	0.499791	0.218565	-2.19387	0.000508828	0.0302657	down	yes
Gm11568	predicted gene 11568 [Source:MGI Symbol;Acc:MGI:3650331]	protein_coding	0.449215	0.718272	0.005192	0	0.008335	0.005601	84.1475	6.39485	0.000520627	0.0307509	up	yes
Cfap69	cilia and flagella associated protein 69 [Source:MGI Symbol;Acc:MGI:2443778]	protein_coding;retained_intron	0.110804	0.0267674	0.0316582	0.376919	0.356306	0.117175	0.199	-2.32916	0.000524394	0.0309086	down	yes
Cys1	cystin 1 [Source:MGI Symbol;Acc:MGI:2177632]	protein_coding;nonsense_mediated_decay;processed_transcript	0.486017	0.564942	1.26472	2.07269	3.23749	1.37963	0.346151	-1.53053	0.000533262	0.0313002	down	yes
Creld2	cysteine-rich with EGF-like domains 2 [Source:MGI Symbol;Acc:MGI:1923987]	protein_coding	10.2552	13.9911	9.22842	12.9598	33.7974	28.3591	0.445638	-1.16606	0.000543867	0.0318563	down	yes
Tnfrsf10b	tumor necrosis factor receptor superfamily, member 10b [Source:MGI Symbol;Acc:MGI:1341090]	protein_coding;retained_intron	0.0462148	0.0417457	0.0695688	0.379617	0.268341	0.103346	0.209675	-2.25377	0.000552669	0.0321049	down	yes
Gprc5d	G protein-coupled receptor, family C, group 5, member D [Source:MGI Symbol;Acc:MGI:1935037]	protein_coding	1.00367	1.57584	0.0330732	0	0.0394833	0.111134	17.3459	4.11652	0.000554378	0.032138	up	yes
Ces2a	carboxylesterase 2A [Source:MGI Symbol;Acc:MGI:2142491]	nonsense_mediated_decay;protein_coding	94.0655	74.972	46.1157	24.0152	31.1601	50.6745	2.03263	1.02335	0.000575362	0.0330822	up	yes
Nenf	neuron derived neurotrophic factor [Source:MGI Symbol;Acc:MGI:1913458]	protein_coding	0.995668	0.450766	0.538396	3.95411	2.75983	1.28153	0.248244	-2.01017	0.000587666	0.033584	down	yes
Gm15401	predicted gene 15401 [Source:MGI Symbol;Acc:MGI:3642201]	antisense	2.44985	1.16287	1.90021	0.640319	0.72202	0.818145	2.5283	1.33817	0.000593498	0.0336443	up	yes
Cpsf4l	cleavage and polyadenylation specific factor 4-like [Source:MGI Symbol;Acc:MGI:1277182]	protein_coding;retained_intron	2.79753	5.98788	5.74153	2.039	2.64102	2.40396	2.05067	1.0361	0.000607847	0.0342509	up	yes
Krtap9-1	keratin associated protein 9-1 [Source:MGI Symbol;Acc:MGI:1309997]	protein_coding	0.474331	0.927539	0.005695	0	0.013712	0.006143	70.8922	6.14756	0.000623385	0.0348477	up	yes
Banp	BTG3 associated nuclear protein [Source:MGI Symbol;Acc:MGI:1889023]	protein_coding;retained_intron;processed_transcript;nonsense_mediated_decay	0.761168	0.942917	1.53203	1.58808	3.14761	2.44845	0.450453	-1.15055	0.000636068	0.0353463	down	yes
Gan	giant axonal neuropathy [Source:MGI Symbol;Acc:MGI:1890619]	protein_coding	2.24466	0.654446	0.811678	0.559641	0.493746	0.4424	2.48082	1.31082	0.000653851	0.0360457	up	yes
Krtap22-2	keratin associated protein 22-2 [Source:MGI Symbol;Acc:MGI:1915990]	protein_coding	0.989535	1.8059	0	0	0	0	9318.13	13.1858	0.000658671	0.0361008	up	yes
Myom1	myomesin 1 [Source:MGI Symbol;Acc:MGI:1341430]	protein_coding;retained_intron;processed_transcript	0.141426	0.194739	0.186828	0.361155	0.393833	0.349895	0.473347	-1.07903	0.000686692	0.0370323	down	yes
Npdc1	neural proliferation, differentiation and control 1 [Source:MGI Symbol;Acc:MGI:1099802]	processed_transcript;protein_coding	0.87399	0.730639	0.716421	1.72858	2.06531	1.11421	0.472903	-1.08038	0.000688746	0.0370323	down	yes
Ifi207	interferon activated gene 207 [Source:MGI Symbol;Acc:MGI:2138302]	protein_coding	1.02077	1.99282	1.87132	3.66703	3.39011	2.98359	0.48651	-1.03946	0.000688753	0.0370323	down	yes
5730414N17Rik	RIKEN cDNA 5730414N17 gene [Source:MGI Symbol;Acc:MGI:1917774]	lincRNA	2.88426	2.09808	2.84925	1.4072	1.02919	1.31359	2.08844	1.06242	0.000708455	0.0378031	up	yes
Gm11562	predicted gene 11562 [Source:MGI Symbol;Acc:MGI:3652059]	protein_coding	0.393392	0.83029	0	0	0	0	4078.94	11.994	0.000713941	0.0380238	up	yes
Gm31992	predicted gene, 31992 [Source:MGI Symbol;Acc:MGI:5591151]	lincRNA	2.23906	1.55564	2.32972	0.43081	0.840467	0.802427	2.95338	1.56236	0.000717733	0.0381536	up	yes
Lrrc15	leucine rich repeat containing 15 [Source:MGI Symbol;Acc:MGI:1921738]	protein_coding	0.735464	0.737924	0.306524	0.037939	0.121383	0.268176	4.16356	2.05782	0.000725529	0.038351	up	yes
Bmp8b	bone morphogenetic protein 8b [Source:MGI Symbol;Acc:MGI:107335]	protein_coding;processed_transcript	0.0205686	0.0263005	0.0122586	0.396728	0.176344	0.0349664	0.0972435	-3.36225	0.000737322	0.0388235	down	yes
Iqgap3	IQ motif containing GTPase activating protein 3 [Source:MGI Symbol;Acc:MGI:3028642]	protein_coding;retained_intron	0.0175962	0.0190696	0.0124641	0.0821901	0.0902439	0.0589222	0.212356	-2.23544	0.000738603	0.0388235	down	yes
Gm45053	predicted gene 45053 [Source:MGI Symbol;Acc:MGI:5753629]	TEC	3.19513	7.34563	2.45643	1.73129	2.00313	1.77802	2.35779	1.23744	0.000748326	0.038983	up	yes
Gm43597	predicted gene 43597 [Source:MGI Symbol;Acc:MGI:5663734]	lincRNA	0.788268	0.285868	0.97255	0.297314	0.19941	0.121749	3.30926	1.72651	0.000748556	0.038983	up	yes
Cd9	CD9 antigen [Source:MGI Symbol;Acc:MGI:88348]	protein_coding;processed_transcript;retained_intron	5.69191	4.54481	3.40565	12.0005	10.8588	5.86472	0.474946	-1.07416	0.000751967	0.0390884	down	yes
Gm20274	predicted gene, 20274 [Source:MGI Symbol;Acc:MGI:5012459]	sense_intronic	0.947101	0.320594	0.498763	0.036468	0	0.03184	25.8602	4.69266	0.000761661	0.0394467	up	yes
Mup18	major urinary protein 18 [Source:MGI Symbol;Acc:MGI:3705220]	protein_coding	497.832	1037.38	785.212	233.515	586.141	301.254	2.07013	1.04972	0.000770961	0.0398551	up	yes
Osgin2	oxidative stress induced growth inhibitor family member 2 [Source:MGI Symbol;Acc:MGI:2384798]	protein_coding;processed_transcript	0.355952	0.407632	0.270219	0.798127	0.896032	0.597109	0.451193	-1.14818	0.000785002	0.0404326	down	yes
Krtap19-9b	keratin associated protein 19-9B [Source:MGI Symbol;Acc:MGI:2181750]	protein_coding	0.957993	1.13924	0	0	0	0	6990.77	12.7712	0.000802014	0.041009	up	yes
Krtap15	keratin associated protein 15 [Source:MGI Symbol;Acc:MGI:1347350]	protein_coding	3.97075	4.17623	0.0452114	0	0.0493329	0	166.059	7.37555	0.000804656	0.0410686	up	yes
Gm14434	predicted gene 14434 [Source:MGI Symbol;Acc:MGI:3702417]	protein_coding	0.135369	0.102508	0.116444	0.716386	0.160254	0.821175	0.208693	-2.26055	0.000806096	0.0410686	down	yes
Clec4e	C-type lectin domain family 4, member e [Source:MGI Symbol;Acc:MGI:1861232]	protein_coding;retained_intron	0.0163259	0.0148281	0	0.191024	0.113858	0.0784389	0.0812738	-3.62107	0.000809575	0.0411714	down	yes
Prss8	protease, serine 8 (prostasin) [Source:MGI Symbol;Acc:MGI:1923810]	protein_coding	0.839464	1.38404	0.880193	4.30184	1.65869	2.4461	0.369196	-1.43754	0.000850137	0.0428475	down	yes
Gm17167	predicted gene 17167 [Source:MGI Symbol;Acc:MGI:4937994]	processed_transcript	0.701942	1.02956	0.862098	0.430927	0.256194	0.475683	2.23047	1.15735	0.000870145	0.0436996	up	yes
Gm16059	predicted gene 16059 [Source:MGI Symbol;Acc:MGI:3802029]	antisense	0.074853	0.045791	0.032746	0	0	0	511.3	8.99803	0.000875503	0.0438904	up	yes
Nol3	nucleolar protein 3 (apoptosis repressor with CARD domain) [Source:MGI Symbol;Acc:MGI:1925938]	protein_coding	0.35568	0.112544	0.339574	1.16827	1.16005	0.484125	0.287223	-1.79976	0.000901658	0.0448822	down	yes
Atp8b4	ATPase, class I, type 8B, member 4 [Source:MGI Symbol;Acc:MGI:1859664]	protein_coding;retained_intron	0.135431	0.119148	0.0857933	0.396641	0.32012	0.238944	0.356148	-1.48945	0.0009376	0.0464233	down	yes
F730035M05Rik	RIKEN cDNA F730035M05 gene [Source:MGI Symbol;Acc:MGI:3041236]	lincRNA	0.329797	0.039472	0.13227	0	0	0	1671.8	10.7072	0.000976059	0.0478937	up	yes
Alox8	arachidonate 8-lipoxygenase [Source:MGI Symbol;Acc:MGI:1098228]	protein_coding;retained_intron	0.116232	0.142824	0	0	0	0	863.519	9.75408	0.000982819	0.0479895	up	yes
Nuak1	NUAK family, SNF1-like kinase, 1 [Source:MGI Symbol;Acc:MGI:1925226]	protein_coding	0.745348	0.689399	0.700982	0.451815	0.321032	0.236232	2.11651	1.08169	0.000992268	0.0482953	up	yes
Hoxc13	homeobox C13 [Source:MGI Symbol;Acc:MGI:99560]	protein_coding	0.20255	0.168402	0	0	0	0	1236.51	10.2721	0.00103607	0.0496433	up	yes

## Sheet: M VS NC
gene_name	Description	trans_type	FPKM.M1	FPKM.M2	FPKM.M3	FPKM.C1	FPKM.C2	FPKM.C3	fc	log2(fc)	pval	qval	regulation	significant
Cidec	cell death-inducing DFFA-like effector c [Source:MGI Symbol;Acc:MGI:95585]	protein_coding	102.055	112.132	69.2277	1.75319	2.84476	2.94244	37.5862	5.23213	3.50098e-88	9.65186e-84	up	yes
Adgrv1	adhesion G protein-coupled receptor V1 [Source:MGI Symbol;Acc:MGI:1274784]	protein_coding;processed_transcript	1.13029	0.959242	0.673572	0.0552463	0.0887427	0.0673913	13.0717	3.70838	5.91248e-38	3.26002e-34	up	yes
Dbp	D site albumin promoter binding protein [Source:MGI Symbol;Acc:MGI:94866]	protein_coding;retained_intron	6.14918	5.09207	6.08673	44.4757	35.0341	22.1698	0.170417	-2.55285	5.18571e-28	1.19137e-24	down	yes
Anxa2	annexin A2 [Source:MGI Symbol;Acc:MGI:88246]	protein_coding;retained_intron	20.6401	22.1974	11.809	2.95188	1.60697	2.05701	8.25993	3.04613	5.39953e-26	9.92397e-23	up	yes
Ephb2	Eph receptor B2 [Source:MGI Symbol;Acc:MGI:99611]	protein_coding;retained_intron	1.51185	0.883369	0.213738	0.00801913	0.0150992	0.0156206	67.3471	6.07354	1.1322e-24	1.73409e-21	up	yes
Slc17a8	solute carrier family 17 (sodium-dependent inorganic phosphate cotransporter), member 8 [Source:MGI Symbol;Acc:MGI:3039629]	protein_coding	4.88261	4.13923	5.79395	1.03913	0.725856	0.787873	5.8036	2.53695	2.26163e-24	3.11754e-21	up	yes
Lgals1	lectin, galactose binding, soluble 1 [Source:MGI Symbol;Acc:MGI:96777]	protein_coding;nonsense_mediated_decay	51.0231	68.4114	38.2314	10.4394	4.74834	5.02648	7.79974	2.96343	8.30002e-21	8.02648e-18	up	yes
Gm45792	predicted gene 45792 [Source:MGI Symbol;Acc:MGI:5804907]	antisense	0.05914	0.04007	0.041711	1.35021	0.519023	0.908378	0.0507346	-4.30089	2.97295e-18	2.34175e-15	down	yes
Osbpl3	oxysterol binding protein-like 3 [Source:MGI Symbol;Acc:MGI:1918970]	protein_coding;retained_intron	6.51904	5.95254	4.28228	1.23922	0.467695	0.67108	7.04537	2.81668	3.54087e-18	2.71162e-15	up	yes
Aqp8	aquaporin 8 [Source:MGI Symbol;Acc:MGI:1195271]	protein_coding;processed_transcript	61.2756	128.199	68.5668	15.1859	21.5393	13.1389	5.17489	2.37153	2.09018e-16	1.30964e-13	up	yes
Ubd	ubiquitin D [Source:MGI Symbol;Acc:MGI:1344410]	protein_coding	15.2917	13.2365	3.24275	0.830664	0.282798	0.289622	22.6436	4.50103	3.75478e-16	2.30035e-13	up	yes
Anxa5	annexin A5 [Source:MGI Symbol;Acc:MGI:106008]	protein_coding;retained_intron	115.518	114.015	88.0627	41.5659	30.8117	26.4448	3.2138	1.68428	6.86646e-16	3.86329e-13	up	yes
Stfa3	stefin A3 [Source:MGI Symbol;Acc:MGI:106196]	protein_coding	0	2.98387	0	0	0	0	9946.25	13.2799	1.60505e-15	8.34899e-13	up	yes
Avpr1a	arginine vasopressin receptor 1A [Source:MGI Symbol;Acc:MGI:1859216]	protein_coding	1.08828	1.04532	1.63265	5.04547	4.72923	4.89217	0.256786	-1.96136	2.35694e-14	1.0314e-11	down	yes
Endod1	endonuclease domain containing 1 [Source:MGI Symbol;Acc:MGI:1919196]	protein_coding	2.29251	2.24226	1.55216	0.207906	0.324776	0.406344	6.48218	2.69648	2.45205e-14	1.04001e-11	up	yes
Fos	FBJ osteosarcoma oncogene [Source:MGI Symbol;Acc:MGI:95574]	protein_coding;processed_transcript	6.71632	6.00877	9.40463	1.15872	0.925348	1.74703	5.77634	2.53015	2.61478e-14	1.07592e-11	up	yes
Limk1	LIM-domain containing, protein kinase [Source:MGI Symbol;Acc:MGI:104572]	protein_coding;retained_intron;nonsense_mediated_decay	2.38235	1.68312	1.24279	0.340681	0.332902	0.155853	6.39984	2.67804	5.47585e-14	2.15662e-11	up	yes
Sprr2d	small proline-rich protein 2D [Source:MGI Symbol;Acc:MGI:1330347]	protein_coding	0	1.69295	0	0	0	0	5643.18	12.4623	7.5479e-14	2.812e-11	up	yes
Mgst3	microsomal glutathione S-transferase 3 [Source:MGI Symbol;Acc:MGI:1913697]	protein_coding	15.9561	22.1446	19.4367	6.50146	6.04129	5.93503	3.11387	1.63871	8.10509e-14	2.97932e-11	up	yes
Gm3734	predicted gene 3734 [Source:MGI Symbol;Acc:MGI:3781909]	lincRNA	0.510496	0.870485	0.7911	2.91058	3.75337	5.2145	0.182859	-2.4512	1.54087e-13	5.11809e-11	down	yes
Apoa4	apolipoprotein A-IV [Source:MGI Symbol;Acc:MGI:88051]	protein_coding	4038.65	5389.22	2404.23	956.428	821.049	1126.31	4.07471	2.0267	4.22943e-13	1.31012e-10	up	yes
Gm45470	predicted gene 45470 [Source:MGI Symbol;Acc:MGI:5791306]	antisense	0.492248	0.580602	0.487228	1.85731	1.35255	1.59247	0.324858	-1.62212	1.42516e-12	4.17243e-10	down	yes
9030619P08Rik	RIKEN cDNA 9030619P08 gene [Source:MGI Symbol;Acc:MGI:3612405]	processed_transcript;transcribed_unprocessed_pseudogene	11.3245	12.1753	9.43233	0.997196	1.1192	2.47511	7.17241	2.84246	1.49452e-12	4.29193e-10	up	yes
Serpinh1	serine (or cysteine) peptidase inhibitor, clade H, member 1 [Source:MGI Symbol;Acc:MGI:88283]	protein_coding	5.43779	9.76947	6.2368	1.55636	1.5315	2.11722	4.11984	2.04259	2.55672e-11	5.87385e-09	up	yes
Slc10a2	solute carrier family 10, member 2 [Source:MGI Symbol;Acc:MGI:1201406]	protein_coding	20.1695	15.5042	15.2997	7.58947	5.86894	6.08	2.60888	1.38343	2.9426e-11	6.7045e-09	up	yes
Hsph1	heat shock 105kDa/110kDa protein 1 [Source:MGI Symbol;Acc:MGI:105053]	protein_coding;processed_transcript;retained_intron	7.4004	18.4898	16.0671	3.30851	2.84362	3.90753	4.17085	2.06034	5.71094e-11	1.2205e-08	up	yes
Fasn	fatty acid synthase [Source:MGI Symbol;Acc:MGI:95485]	protein_coding;retained_intron	35.6583	31.2354	29.5307	11.8785	15.5961	9.0362	2.64099	1.40108	6.55853e-11	1.38024e-08	up	yes
Reck	reversion-inducing-cysteine-rich protein with kazal motifs [Source:MGI Symbol;Acc:MGI:1855698]	protein_coding;processed_transcript	0.396685	0.358038	0.366568	1.21121	1.2885	1.21664	0.301719	-1.72872	7.1173e-11	1.47844e-08	down	yes
2010003K11Rik	RIKEN cDNA 2010003K11 gene [Source:MGI Symbol;Acc:MGI:1917111]	protein_coding	59.5143	69.2456	38.4148	18.2166	21.7287	14.5703	3.06655	1.61662	1.13904e-10	2.29214e-08	up	yes
Gm50136	predicted gene, 50136 [Source:MGI Symbol;Acc:MGI:6302882]	lincRNA	0.491862	0.910482	0.82231	3.18703	2.93503	3.35805	0.234665	-2.09132	1.24874e-10	2.47673e-08	down	yes
Btg2	BTG anti-proliferation factor 2 [Source:MGI Symbol;Acc:MGI:108384]	protein_coding	32.2541	25.7939	26.0634	4.12936	6.93625	9.77771	4.03542	2.01272	1.4232e-10	2.76311e-08	up	yes
Vcam1	vascular cell adhesion molecule 1 [Source:MGI Symbol;Acc:MGI:98926]	protein_coding;retained_intron	5.28359	3.02432	3.57948	1.47982	1.26811	1.18194	3.02488	1.59688	5.78918e-10	1.01014e-07	up	yes
Haus8	4HAUS augmin-like complex, subunit 8 [Source:MGI Symbol;Acc:MGI:1923728]	protein_coding;nonsense_mediated_decay;retained_intron;processed_transcript	3.28087	3.05434	1.97759	0.556569	0.890669	0.785716	3.72278	1.89638	6.07198e-10	1.05282e-07	up	yes
Lgals3	lectin, galactose binding, soluble 3 [Source:MGI Symbol;Acc:MGI:96778]	protein_coding	8.48187	10.5698	3.09757	1.31782	1.62037	1.06219	5.53679	2.46905	9.71122e-10	1.58419e-07	up	yes
Wfdc2	WAP four-disulfide core domain 2 [Source:MGI Symbol;Acc:MGI:1914951]	protein_coding;processed_transcript	12.0299	28.5824	9.52484	3.34707	4.00273	2.39322	5.14596	2.36344	9.78968e-10	1.5876e-07	up	yes
Gm41668	predicted gene, 41668 [Source:MGI Symbol;Acc:MGI:5624553]	antisense	0.191764	0	0	12.386	2.44102	2.7934	0.0108831	-6.52177	1.10177e-09	1.74566e-07	down	yes
Krt16	keratin 16 [Source:MGI Symbol;Acc:MGI:96690]	protein_coding	0	6.99152	0	0	0	0	23305.1	14.5084	1.36946e-09	2.06e-07	up	yes
Pltp	phospholipid transfer protein [Source:MGI Symbol;Acc:MGI:103151]	protein_coding;processed_transcript;retained_intron	12.4699	19.0349	27.4831	6.11293	5.55311	6.04209	3.33112	1.73601	1.3993e-09	2.08525e-07	up	yes
Kbtbd11	kelch repeat and BTB (POZ) domain containing 11 [Source:MGI Symbol;Acc:MGI:1922151]	nonsense_mediated_decay;protein_coding;processed_transcript	1.13022	0.929712	0.433958	0.0535496	0.172066	0.0649582	8.58263	3.10142	1.67442e-09	2.39182e-07	up	yes
Bpifa2	BPI fold containing family A, member 2 [Source:MGI Symbol;Acc:MGI:97787]	protein_coding;retained_intron	0	4.80893	0	0	0	0	16029.8	13.9685	1.78566e-09	2.49893e-07	up	yes
AL590864	novel transcript, antisense to Cmah	antisense	1.29285	2.21488	1.66966	4.89014	11.3494	8.43233	0.209849	-2.25257	2.11735e-09	2.88976e-07	down	yes
Hspa1a	heat shock protein 1A [Source:MGI Symbol;Acc:MGI:96244]	protein_coding	1.86887	6.25615	6.19609	0.471816	0.546812	1.03754	6.96495	2.80011	2.48654e-09	3.36036e-07	up	yes
Fabp2	fatty acid binding protein 2, intestinal [Source:MGI Symbol;Acc:MGI:95478]	protein_coding	93.4982	150.428	123.858	47.3932	57.5628	38.1664	2.56972	1.36161	2.75926e-09	3.69272e-07	up	yes
Mucl2	mucin-like 2 [Source:MGI Symbol;Acc:MGI:98392]	protein_coding	0	7.3303	0	0	0	0	24434.3	14.5766	2.9891e-09	3.98099e-07	up	yes
B430119L08Rik	RIKEN cDNA B430119L08 gene [Source:MGI Symbol;Acc:MGI:2441857]	antisense	9.40339	17.8229	17.2183	42.0186	53.8556	31.5737	0.348727	-1.51983	3.07774e-09	4.05982e-07	down	yes
Ucp2	uncoupling protein 2 (mitochondrial, proton carrier) [Source:MGI Symbol;Acc:MGI:109354]	protein_coding;processed_transcript;retained_intron	12.9227	9.98733	9.22199	4.7749	3.75065	4.54757	2.45787	1.29741	3.4082e-09	4.4321e-07	up	yes
Lyve1	lymphatic vessel endothelial hyaluronan receptor 1 [Source:MGI Symbol;Acc:MGI:2136348]	protein_coding;retained_intron	4.62023	3.66076	5.45585	0.851852	1.31724	1.51007	3.73369	1.9006	3.46869e-09	4.48959e-07	up	yes
Cd74	CD74 antigen (invariant polypeptide of major histocompatibility complex, class II antigen-associated) [Source:MGI Symbol;Acc:MGI:96534]	retained_intron;protein_coding	75.0798	59.7543	34.9585	9.94553	18.5407	17.4408	3.69701	1.88636	4.27252e-09	5.40317e-07	up	yes
Rcan1	regulator of calcineurin 1 [Source:MGI Symbol;Acc:MGI:1890564]	protein_coding;processed_transcript;nonsense_mediated_decay	12.8253	18.4409	13.2249	4.36556	6.92355	4.97014	2.73636	1.45226	5.25912e-09	6.47271e-07	up	yes
Fam107a	family with sequence similarity 107, member A [Source:MGI Symbol;Acc:MGI:3041256]	protein_coding	2.26688	3.53925	3.06008	0.213971	0.788397	0.57212	5.63117	2.49344	5.82282e-09	7.01013e-07	up	yes
Ppp4r4	protein phosphatase 4, regulatory subunit 4 [Source:MGI Symbol;Acc:MGI:1921771]	protein_coding;nonsense_mediated_decay	1.67772	1.64022	1.91849	4.43246	3.53125	3.84003	0.443625	-1.17259	6.27595e-09	7.51712e-07	down	yes
Mogat1	monoacylglycerol O-acyltransferase 1 [Source:MGI Symbol;Acc:MGI:1915643]	protein_coding;processed_transcript	4.88938	6.08111	5.1581	0	0.0596802	0.133724	83.3934	6.38186	7.95421e-09	9.27532e-07	up	yes
Tmem45b	transmembrane protein 45b [Source:MGI Symbol;Acc:MGI:2384574]	protein_coding;retained_intron	0.876076	0.735732	0.336467	0.0741611	0.110845	0.0531962	8.17907	3.03194	8.21584e-09	9.47709e-07	up	yes
H2-Aa	histocompatibility 2, class II antigen A, alpha [Source:MGI Symbol;Acc:MGI:95895]	processed_transcript;protein_coding;retained_intron	18.166	12.6288	7.02455	2.11443	3.86656	3.45191	4.00931	2.00335	8.78025e-09	1.00859e-06	up	yes
Obp1a	odorant binding protein IA [Source:MGI Symbol;Acc:MGI:1277949]	protein_coding	0	5.24476	0	0	0	0	17482.5	14.0936	1.21602e-08	1.31468e-06	up	yes
Csf2ra	colony stimulating factor 2 receptor, alpha, low-affinity (granulocyte-macrophage) [Source:MGI Symbol;Acc:MGI:1339754]	retained_intron;protein_coding;processed_transcript	3.3725	2.45484	2.32879	0.693292	0.881025	0.849232	3.36537	1.75077	1.47504e-08	1.56405e-06	up	yes
Obp1b	odorant binding protein IB [Source:MGI Symbol;Acc:MGI:1277948]	protein_coding	0	4.28492	0	0	0	0	14283.1	13.802	1.66942e-08	1.72375e-06	up	yes
Cx3cr1	chemokine (C-X3-C motif) receptor 1 [Source:MGI Symbol;Acc:MGI:1333815]	protein_coding	0.863441	0.581533	0.581183	0.135273	0.145745	0.0855984	5.52664	2.4664	2.44979e-08	2.36976e-06	up	yes
Pip	prolactin induced protein [Source:MGI Symbol;Acc:MGI:102696]	protein_coding	0	0.895641	0	0	0	0	2985.47	11.5437	4.30555e-08	3.96989e-06	up	yes
Smr3a	submaxillary gland androgen regulated protein 3A [Source:MGI Symbol;Acc:MGI:102763]	protein_coding	0	3.04266	0	0	0	0	10142.2	13.3081	5.27893e-08	4.72516e-06	up	yes
Pparg	peroxisome proliferator activated receptor gamma [Source:MGI Symbol;Acc:MGI:97747]	protein_coding;retained_intron	9.02919	10.0263	4.99286	3.01834	0.870868	1.02416	4.89447	2.29115	5.45837e-08	4.85425e-06	up	yes
Ccdc120	coiled-coil domain containing 120 [Source:MGI Symbol;Acc:MGI:1859619]	protein_coding;processed_transcript	4.60209	2.26204	1.83215	0.71895	0.202683	0.564801	5.85044	2.54854	6.32874e-08	5.53895e-06	up	yes
Fam124a	family with sequence similarity 124, member A [Source:MGI Symbol;Acc:MGI:3645930]	protein_coding;processed_transcript	7.0779	5.87287	4.51769	1.66906	2.73293	1.86344	2.78807	1.47927	6.93527e-08	6.0315e-06	up	yes
Arhgef10l	Rho guanine nucleotide exchange factor (GEF) 10-like [Source:MGI Symbol;Acc:MGI:1920004]	protein_coding;nonsense_mediated_decay;retained_intron	1.72897	1.72108	2.25703	3.5795	4.88368	4.31492	0.44663	-1.16285	7.36226e-08	6.23561e-06	down	yes
Scgb2b24	secretoglobin, family 2B, member 24 [Source:MGI Symbol;Acc:MGI:2655741]	protein_coding	0	3.12979	0	0	0	0	10432.6	13.3488	7.37353e-08	6.23561e-06	up	yes
Aacs	acetoacetyl-CoA synthetase [Source:MGI Symbol;Acc:MGI:1926144]	protein_coding;processed_transcript;retained_intron	22.7356	21.8554	22.1865	4.45811	11.2925	4.62728	3.27695	1.71236	9.25199e-08	7.59132e-06	up	yes
Gm30692	predicted gene, 30692 [Source:MGI Symbol;Acc:MGI:5589851]	lincRNA	5.50966	4.40865	2.04024	0	0.466364	0.082094	21.804	4.44652	1.14094e-07	9.11724e-06	up	yes
S100a11	S100 calcium binding protein A11 [Source:MGI Symbol;Acc:MGI:1338798]	protein_coding	59.9644	54.2523	17.6165	9.37866	7.79171	12.5373	4.43768	2.14981	1.46791e-07	1.15609e-05	up	yes
Krt8	keratin 8 [Source:MGI Symbol;Acc:MGI:96705]	protein_coding	209.393	245.381	172.645	62.207	105.483	89.3953	2.44051	1.28718	1.53013e-07	1.19165e-05	up	yes
Rfx4	regulatory factor X, 4 (influences HLA class II expression) [Source:MGI Symbol;Acc:MGI:1918387]	protein_coding	0.106796	0.176846	0.196224	0.810477	0.563964	0.662871	0.235539	-2.08596	1.61611e-07	1.24803e-05	down	yes
Elovl5	ELOVL family member 5, elongation of long chain fatty acids (yeast) [Source:MGI Symbol;Acc:MGI:1916051]	protein_coding;retained_intron	219.725	222.175	210.101	131.268	104.253	76.1646	2.09185	1.06478	1.77031e-07	1.35196e-05	up	yes
Thrsp	thyroid hormone responsive [Source:MGI Symbol;Acc:MGI:109126]	protein_coding;retained_intron	280.295	313.177	266.602	81.3217	151.155	49.6736	3.04829	1.608	2.4306e-07	1.79649e-05	up	yes
Sdcbp2	syndecan binding protein (syntenin) 2 [Source:MGI Symbol;Acc:MGI:2385156]	protein_coding	11.8967	1.99636	0.512325	0	0	0	48018.1	15.5513	2.55961e-07	1.87676e-05	up	yes
Cd68	CD68 antigen [Source:MGI Symbol;Acc:MGI:88342]	protein_coding;processed_transcript	8.04708	8.48508	8.27232	3.15099	2.5799	3.646	2.64528	1.40342	2.61903e-07	1.91522e-05	up	yes
H2-Eb1	histocompatibility 2, class II antigen E beta [Source:MGI Symbol;Acc:MGI:95901]	protein_coding;nonsense_mediated_decay;retained_intron	32.0165	23.1038	12.3446	3.0808	7.72731	6.37795	3.92556	1.9729	2.93165e-07	2.12691e-05	up	yes
Gm7536	predicted gene 7536 [Source:MGI Symbol;Acc:MGI:3645137]	processed_pseudogene	11.8932	30.2154	11.6555	74.5875	54.4965	44.9608	0.30891	-1.69474	3.77633e-07	2.66948e-05	down	yes
Gm1553	predicted gene 1553 [Source:MGI Symbol;Acc:MGI:2686399]	protein_coding	0	2.51148	0	0	0	0	8371.59	13.0313	3.8404e-07	2.69404e-05	up	yes
Cpxm1	carboxypeptidase X 1 (M14 family) [Source:MGI Symbol;Acc:MGI:1934569]	protein_coding;retained_intron	1.74927	2.06826	0.651583	0.331963	0.0997397	0.0908982	8.55168	3.09621	3.91349e-07	2.73835e-05	up	yes
Tnfrsf23	tumor necrosis factor receptor superfamily, member 23 [Source:MGI Symbol;Acc:MGI:1930269]	nonsense_mediated_decay;protein_coding;retained_intron	1.02671	1.03345	0.448415	0.202933	0.0844245	0.11242	6.27494	2.6496	4.07746e-07	2.84586e-05	up	yes
Trpc2	transient receptor potential cation channel, subfamily C, member 2 [Source:MGI Symbol;Acc:MGI:109527]	protein_coding	0	0.564301	0	0	0	0	1881	10.8773	6.68306e-07	4.45037e-05	up	yes
Gpx4	glutathione peroxidase 4 [Source:MGI Symbol;Acc:MGI:104767]	protein_coding;retained_intron;processed_transcript	140.026	202.37	132.022	80.1804	85.9447	67.7455	2.02855	1.02045	1.23422e-06	7.82213e-05	up	yes
Fam102a	family with sequence similarity 102, member A [Source:MGI Symbol;Acc:MGI:2138935]	retained_intron;protein_coding;processed_transcript	10.6274	12.464	8.96557	3.55787	4.97299	5.45301	2.29242	1.19687	1.50681e-06	9.31417e-05	up	yes
Fndc10	fibronectin type III domain containing 10 [Source:MGI Symbol;Acc:MGI:2444790]	protein_coding	1.64008	0.849451	0.39406	0.089296	0.119143	0.12654	8.60826	3.10572	1.94073e-06	0.00011785	up	yes
Dnajb1	DnaJ heat shock protein family (Hsp40) member B1 [Source:MGI Symbol;Acc:MGI:1931874]	protein_coding	7.29609	13.234	12.2439	4.47668	4.43947	4.85299	2.38025	1.25111	2.39942e-06	0.000142872	up	yes
Nrg1	neuregulin 1 [Source:MGI Symbol;Acc:MGI:96083]	protein_coding;retained_intron;processed_transcript	0.231989	0.175543	0.0900283	0.0423955	0.015094	0.0189275	6.51111	2.7029	2.5837e-06	0.000152201	up	yes
P4ha1	procollagen-proline, 2-oxoglutarate 4-dioxygenase (proline 4-hydroxylase), alpha 1 polypeptide [Source:MGI Symbol;Acc:MGI:97463]	protein_coding	3.80368	6.0891	4.96775	1.76892	1.13264	2.29517	2.85959	1.51581	3.6187e-06	0.000206551	up	yes
A930036K24Rik	RIKEN cDNA A930036K24 gene [Source:MGI Symbol;Acc:MGI:1925079]	TEC	0.077301	0.084465	0.085511	0.444422	1.50048	0.726553	0.0925626	-3.43343	3.65865e-06	0.000208399	down	yes
Tshz2	teashirt zinc finger family member 2 [Source:MGI Symbol;Acc:MGI:2153084]	protein_coding	0.823127	0.287654	0.635287	1.34736	2.13572	2.0436	0.315934	-1.6623	3.73031e-06	0.000212043	down	yes
Chd9	chromodomain helicase DNA binding protein 9 [Source:MGI Symbol;Acc:MGI:1924001]	nonsense_mediated_decay;processed_transcript;retained_intron;protein_coding	37.5047	30.1216	28.5497	7.41704	6.16909	16.9619	3.14836	1.6546	4.38516e-06	0.000245222	up	yes
Pou6f1	POU domain, class 6, transcription factor 1 [Source:MGI Symbol;Acc:MGI:102935]	retained_intron;nonsense_mediated_decay;processed_transcript;protein_coding	0.51722	0.475372	0.511826	0.912184	1.26538	1.17349	0.448939	-1.15541	4.56628e-06	0.000254319	down	yes
Pla2g6	phospholipase A2, group VI [Source:MGI Symbol;Acc:MGI:1859152]	protein_coding;retained_intron	12.7568	17.4153	16.7292	4.0928	8.02186	7.12746	2.43743	1.28536	5.80519e-06	0.000312584	up	yes
Rassf4	Ras association (RalGDS/AF-6) domain family member 4 [Source:MGI Symbol;Acc:MGI:2386853]	protein_coding;retained_intron	1.58921	1.06306	0.932332	0.386138	0.332681	0.528383	2.87412	1.52312	6.18728e-06	0.000331217	up	yes
Clec7a	C-type lectin domain family 7, member a [Source:MGI Symbol;Acc:MGI:1861431]	polymorphic_pseudogene;retained_intron;protein_coding	5.55275	2.19403	2.1223	1.14078	0.61002	0.79973	3.86941	1.95211	7.87798e-06	0.000406719	up	yes
Hspa1b	heat shock protein 1B [Source:MGI Symbol;Acc:MGI:99517]	protein_coding	4.67851	23.1633	22.1517	1.64276	1.50543	2.40342	9.00523	3.17076	8.20848e-06	0.000419757	up	yes
Fdps	farnesyl diphosphate synthetase [Source:MGI Symbol;Acc:MGI:104888]	protein_coding;retained_intron	24.6965	36.4211	28.5306	19.0112	12.3226	11.2677	2.10434	1.07337	9.28966e-06	0.000463961	up	yes
Klf6	Kruppel-like factor 6 [Source:MGI Symbol;Acc:MGI:1346318]	protein_coding;nonsense_mediated_decay;retained_intron	6.01001	5.32282	3.06459	2.25253	1.09496	1.73964	2.83017	1.50089	9.42991e-06	0.000469266	up	yes
Tead1	TEA domain family member 1 [Source:MGI Symbol;Acc:MGI:101876]	protein_coding;retained_intron;processed_transcript	3.02739	1.47936	2.91019	1.13519	0.594561	0.925034	2.7938	1.48223	1.01147e-05	0.000500632	up	yes
Slc22a27	solute carrier family 22, member 27 [Source:MGI Symbol;Acc:MGI:3042283]	protein_coding	9.34186	5.70594	9.2271	1.25638	0.19754	0.178501	14.8705	3.89438	1.10921e-05	0.000544124	up	yes
Rbbp8	retinoblastoma binding protein 8, endonuclease [Source:MGI Symbol;Acc:MGI:2442995]	protein_coding;retained_intron;nonsense_mediated_decay	1.76502	1.21363	1.28085	0.779699	0.475182	0.555559	2.35275	1.23435	1.11668e-05	0.000546816	up	yes
Aldh1b1	aldehyde dehydrogenase 1 family, member B1 [Source:MGI Symbol;Acc:MGI:1919785]	protein_coding	37.1446	42.9927	34.5148	11.9535	17.6785	21.6566	2.23543	1.16055	1.55086e-05	0.000732116	up	yes
Fcgr4	Fc receptor, IgG, low affinity IV [Source:MGI Symbol;Acc:MGI:2179523]	protein_coding	4.85076	3.63076	4.47662	1.74965	1.90516	1.28558	2.62289	1.39116	1.56407e-05	0.000735779	up	yes
Gm45244	predicted gene 45244 [Source:MGI Symbol;Acc:MGI:5791080]	TEC	0.223079	0.132124	0.40246	2.12306	0.731558	1.10082	0.19155	-2.38421	1.60667e-05	0.00075075	down	yes
Cd36	CD36 molecule [Source:MGI Symbol;Acc:MGI:107899]	protein_coding	73.5865	51.8799	55.2741	9.04259	2.17075	11.3599	8.00683	3.00123	2.17201e-05	0.000976839	up	yes
H2-Ab1	histocompatibility 2, class II antigen A, beta 1 [Source:MGI Symbol;Acc:MGI:103070]	protein_coding;retained_intron	17.2788	13.9132	7.34544	1.7284	5.29449	4.65468	3.30013	1.72252	3.22771e-05	0.00137961	up	yes
Cxcl9	chemokine (C-X-C motif) ligand 9 [Source:MGI Symbol;Acc:MGI:1352449]	protein_coding;retained_intron	3.63117	4.65909	2.63021	1.80788	0.839966	1.3182	2.7535	1.46127	3.41814e-05	0.00144754	up	yes
Adrb2	adrenergic receptor, beta 2 [Source:MGI Symbol;Acc:MGI:87938]	protein_coding	5.73699	2.09221	2.268	1.06736	0.698761	1.03586	3.6036	1.84944	3.70175e-05	0.00155096	up	yes
Uap1l1	UDP-N-acteylglucosamine pyrophosphorylase 1-like 1 [Source:MGI Symbol;Acc:MGI:2443318]	protein_coding;processed_transcript	6.64158	5.15895	2.6508	2.36517	0.509913	0.826138	3.90448	1.96513	3.95131e-05	0.00163564	up	yes
Gm10680	predicted gene 10680 [Source:MGI Symbol;Acc:MGI:3704335]	antisense	14.0012	128.364	2.95168	0.018609	0.222651	0.871266	130.619	7.02922	4.44982e-05	0.00181744	up	yes
5330417C22Rik	RIKEN cDNA 5330417C22 gene [Source:MGI Symbol;Acc:MGI:1923930]	protein_coding;retained_intron	1.40527	0.454448	0.585498	0.284514	0.130495	0.175258	4.14256	2.05052	4.82506e-05	0.00194477	up	yes
Fcgr3	Fc receptor, IgG, low affinity III [Source:MGI Symbol;Acc:MGI:95500]	protein_coding;retained_intron	5.94376	5.15672	4.18761	1.87819	1.68641	2.61677	2.47325	1.30641	5.13147e-05	0.00205624	up	yes
Tlr13	toll-like receptor 13 [Source:MGI Symbol;Acc:MGI:3045213]	protein_coding;retained_intron	0.850543	0.78414	0.793045	0.26545	0.371618	0.222187	2.82539	1.49845	6.26131e-05	0.00241087	up	yes
Slc22a28	solute carrier family 22, member 28 [Source:MGI Symbol;Acc:MGI:3645714]	protein_coding	1.49037	2.17137	2.30674	4.33195	3.63093	4.23151	0.489445	-1.03078	6.93616e-05	0.00262309	down	yes
Itgax	integrin alpha X [Source:MGI Symbol;Acc:MGI:96609]	protein_coding;retained_intron	1.16374	0.637279	0.563719	0.0455271	0.176338	0.238112	5.14101	2.36205	7.01584e-05	0.00264958	up	yes
Gm2602	predicted gene 2602 [Source:MGI Symbol;Acc:MGI:3780770]	processed_pseudogene	0.351706	0.272669	0.365986	2.4643	1.51955	1.51157	0.180216	-2.4722	8.44774e-05	0.00309702	down	yes
Cgref1	cell growth regulator with EF hand domain 1 [Source:MGI Symbol;Acc:MGI:1915817]	retained_intron;protein_coding	3.22268	6.17554	2.6119	0.999349	1.57006	1.53209	2.92823	1.55003	9.48419e-05	0.00340012	up	yes
Gpx7	glutathione peroxidase 7 [Source:MGI Symbol;Acc:MGI:1914555]	protein_coding	1.9484	2.48964	1.62393	0.775404	0.300181	0.521294	3.79613	1.92453	0.000113265	0.00397583	up	yes
Tagln2	transgelin 2 [Source:MGI Symbol;Acc:MGI:1312985]	protein_coding;retained_intron	16.744	14.5406	7.75727	5.21275	6.37701	5.83545	2.24054	1.16384	0.000120617	0.00418921	up	yes
Rgs1	regulator of G-protein signaling 1 [Source:MGI Symbol;Acc:MGI:1354694]	nonsense_mediated_decay;protein_coding;retained_intron	1.9094	1.4357	1.261	0.831525	0.66497	0.698193	2.09875	1.06953	0.000123409	0.00425813	up	yes
Ms4a6d	membrane-spanning 4-domains, subfamily A, member 6D [Source:MGI Symbol;Acc:MGI:1916024]	protein_coding;retained_intron	1.94536	1.39725	1.2161	0.472961	0.222547	0.489659	3.84647	1.94354	0.000129912	0.00444911	up	yes
Elmo1	engulfment and cell motility 1 [Source:MGI Symbol;Acc:MGI:2153044]	protein_coding;retained_intron	0.406279	0.250531	0.315435	0.099144	0.150716	0.101666	2.76578	1.46769	0.00015681	0.00519602	up	yes
Gpnmb	glycoprotein (transmembrane) nmb [Source:MGI Symbol;Acc:MGI:1934765]	protein_coding;retained_intron	2.2288	1.14251	0.403544	0.175325	0.017955	0.0353568	16.5103	4.04529	0.000162371	0.00535457	up	yes
Ncf2	neutrophil cytosolic factor 2 [Source:MGI Symbol;Acc:MGI:97284]	retained_intron;protein_coding	0.803194	0.640322	0.44862	0.104921	0.221397	0.274723	3.1481	1.65448	0.000280457	0.00861975	up	yes
Raet1d	retinoic acid early transcript delta [Source:MGI Symbol;Acc:MGI:1861032]	protein_coding	9.09928	7.84087	6.61696	4.9433	1.25716	1.3924	3.10253	1.63345	0.000342465	0.0101412	up	yes
Tbc1d31	TBC1 domain family, member 31 [Source:MGI Symbol;Acc:MGI:2684931]	protein_coding;retained_intron;processed_transcript	4.32056	2.20592	2.17808	1.3024	1.39644	1.27784	2.1889	1.13021	0.000357446	0.010517	up	yes
Ctss	cathepsin S [Source:MGI Symbol;Acc:MGI:107341]	protein_coding	34.4049	22.2679	17.3141	15.719	9.18476	9.36763	2.15885	1.11027	0.000367273	0.0107831	up	yes
AI314278	expressed sequence AI314278 [Source:MGI Symbol;Acc:MGI:2141898]	lincRNA	0.159732	0.147798	0.0183566	0	0	0	1086.29	10.0852	0.000389318	0.0112861	up	yes
Gm3776	predicted gene 3776 [Source:MGI Symbol;Acc:MGI:3826440]	protein_coding	24.912	35.6582	26.7443	4.95527	1.00451	0.203878	14.166	3.82436	0.000447753	0.0126218	up	yes
Dkk4	dickkopf WNT signaling pathway inhibitor 4 [Source:MGI Symbol;Acc:MGI:2385299]	protein_coding	0	0	0	0	0.535399	0.308577	0.00035546	-11.458	0.000499109	0.0138189	down	yes
Mup7	major urinary protein 7 [Source:MGI Symbol;Acc:MGI:3709615]	protein_coding	178.764	355.364	181.846	242.612	3800.67	4441.07	0.0843876	-3.56683	0.000506212	0.0139418	down	yes
Abcb1a	ATP-binding cassette, sub-family B (MDR/TAP), member 1A [Source:MGI Symbol;Acc:MGI:97570]	protein_coding;retained_intron	2.86967	1.35003	2.58736	1.38417	0.716651	0.438808	2.68034	1.42241	0.000601307	0.0162054	up	yes
Entpd2	ectonucleoside triphosphate diphosphohydrolase 2 [Source:MGI Symbol;Acc:MGI:1096863]	protein_coding;processed_transcript	5.04161	3.73016	2.76532	1.81638	1.2479	1.94937	2.30114	1.20235	0.00062933	0.016822	up	yes
Cd72	CD72 antigen [Source:MGI Symbol;Acc:MGI:88345]	protein_coding;retained_intron;processed_transcript	1.46982	1.55828	1.43577	0.608467	0.880288	0.379984	2.3887	1.25623	0.000643028	0.0171116	up	yes
Cd63	CD63 antigen [Source:MGI Symbol;Acc:MGI:99529]	protein_coding;retained_intron	7.31935	5.3886	2.11256	2.32995	1.26008	1.98037	2.66058	1.41174	0.000682551	0.0179212	up	yes
Tmsb10	thymosin, beta 10 [Source:MGI Symbol;Acc:MGI:109146]	protein_coding	6.77149	9.29611	3.80393	3.40981	2.87257	2.02493	2.39205	1.25825	0.000722715	0.0187967	up	yes
F630028O10Rik	RIKEN cDNA F630028O10 gene [Source:MGI Symbol;Acc:MGI:3641813]	antisense	0.851766	0.563832	0.280279	0.0773267	0.15339	0.163051	4.30679	2.10661	0.000823103	0.0208759	up	yes
Cyp4f18	cytochrome P450, family 4, subfamily f, polypeptide 18 [Source:MGI Symbol;Acc:MGI:1919304]	protein_coding;processed_transcript	1.04774	0.983949	0.480312	0.193009	0.235059	0.233089	3.79941	1.92577	0.000898034	0.0224663	up	yes
Mup-ps12	major urinary protein, pseudogene 12 [Source:MGI Symbol;Acc:MGI:3783148]	unprocessed_pseudogene	1.7363	4.53714	2.6821	0	0.349557	0.667175	8.80816	3.13884	0.000914234	0.0227229	up	yes
Apbb1ip	amyloid beta (A4) precursor protein-binding, family B, member 1 interacting protein [Source:MGI Symbol;Acc:MGI:1861354]	protein_coding;processed_transcript;retained_intron	0.486429	0.35444	0.454297	0.238977	0.12538	0.131837	2.6102	1.38416	0.000980737	0.0241444	up	yes
Ifi27l2b	interferon, alpha-inducible protein 27 like 2B [Source:MGI Symbol;Acc:MGI:1916390]	protein_coding	38.7247	47.986	32.1837	25.5065	6.84563	17.0413	2.40709	1.26729	0.00104044	0.0253304	up	yes
Mmp13	matrix metallopeptidase 13 [Source:MGI Symbol;Acc:MGI:1340026]	protein_coding	0.592014	0.39789	0.168176	0	0.082509	0.017183	11.6166	3.53811	0.00104057	0.0253304	up	yes
Nos1ap	nitric oxide synthase 1 (neuronal) adaptor protein [Source:MGI Symbol;Acc:MGI:1917979]	protein_coding;retained_intron;processed_transcript	0.180762	0.12894	0.086807	0.433858	0.245331	0.373159	0.376786	-1.40818	0.00118854	0.0281745	down	yes
H2-DMb1	histocompatibility 2, class II, locus Mb1 [Source:MGI Symbol;Acc:MGI:95922]	protein_coding;retained_intron;processed_transcript	3.53637	3.26019	1.9205	1.2907	1.50277	0.996428	2.30007	1.20168	0.00120714	0.0285663	up	yes
Sh3pxd2b	SH3 and PX domains 2B [Source:MGI Symbol;Acc:MGI:2442062]	protein_coding;retained_intron	0.54663	0.337745	0.265419	0.0519698	0.136956	0.164055	3.25738	1.70371	0.00126497	0.02938	up	yes
Gm5420	predicted gene 5420 [Source:MGI Symbol;Acc:MGI:3645721]	lincRNA	0.0846539	0.0415351	0.12911	0	0	0	850.997	9.73301	0.00130538	0.0301593	up	yes
Gm49340	predicted gene, 49340 [Source:MGI Symbol;Acc:MGI:6121532]	protein_coding	0.599129	0.575744	0.029109	0.007468	0.069242	0	15.6952	3.97226	0.00132993	0.0305796	up	yes
Trem2	triggering receptor expressed on myeloid cells 2 [Source:MGI Symbol;Acc:MGI:1913150]	retained_intron;protein_coding;processed_transcript	0.827248	0.745315	0.506014	0.245255	0.0332452	0.23567	4.04258	2.01528	0.0016296	0.0360957	up	yes
Gm7463	predicted gene 7463 [Source:MGI Symbol;Acc:MGI:3645336]	processed_pseudogene	1.36934	1.49321	2.33043	6.21634	3.30456	3.92661	0.386166	-1.37271	0.00163006	0.0360957	down	yes
Gsta1	glutathione S-transferase, alpha 1 (Ya) [Source:MGI Symbol;Acc:MGI:1095417]	protein_coding;retained_intron	17.4988	28.3774	17.6566	4.3514	0.334612	0.25863	12.8488	3.68356	0.00188098	0.040199	up	yes
Fcer1g	Fc receptor, IgE, high affinity I, gamma polypeptide [Source:MGI Symbol;Acc:MGI:95496]	protein_coding;retained_intron	8.11994	8.69387	5.02503	4.51908	3.17777	2.57886	2.12529	1.08766	0.00193387	0.0410746	up	yes
Spi1	spleen focus forming virus (SFFV) proviral integration oncogene [Source:MGI Symbol;Acc:MGI:98282]	protein_coding;processed_transcript	2.56145	1.53766	1.83017	0.721278	0.929543	1.03086	2.21104	1.14472	0.0019377	0.0411243	up	yes
Gm49510	predicted gene, 49510 [Source:MGI Symbol;Acc:MGI:6155200]	protein_coding	0	0	0	0.021216	0.32115	0	0.000876255	-10.1564	0.00229385	0.0466366	down	yes
Rsad2	radical S-adenosyl methionine domain containing 2 [Source:MGI Symbol;Acc:MGI:1929628]	nonsense_mediated_decay;protein_coding	2.37362	2.3403	2.58143	1.32826	1.4101	0.393821	2.32916	1.21981	0.00240215	0.0483907	up	yes
Rad51b	RAD51 paralog B [Source:MGI Symbol;Acc:MGI:1099436]	protein_coding	3.71508	3.4239	2.0796	2.19208	0.454207	0.584249	2.85358	1.51277	0.00241464	0.0484844	up	yes
Scd1	stearoyl-Coenzyme A desaturase 1 [Source:MGI Symbol;Acc:MGI:98239]	protein_coding	1827.85	1672.05	1798.31	718.99	880.58	931.68	2.09312	1.06566	0.0227542	0	up	yes
Themis	thymocyte selection associated [Source:MGI Symbol;Acc:MGI:2443552]	protein_coding;retained_intron;nonsense_mediated_decay	3.31664	1.5157	1.68123	0.0343623	0.026615	0.0365741	66.7706	6.06114	2.4396e-61	3.36287e-57	up	yes
Gm15998	predicted gene 15998 [Source:MGI Symbol;Acc:MGI:3802094]	antisense	0.183678	0.189025	0.13827	4.95669	4.93386	6.81937	0.030579	-5.03131	5.42981e-51	4.98982e-47	down	yes
Dnajc12	DnaJ heat shock protein family (Hsp40) member C12 [Source:MGI Symbol;Acc:MGI:1353428]	protein_coding;retained_intron	1.72508	1.36195	1.19249	9.8626	10.0731	10.531	0.140466	-2.83171	3.54548e-44	2.44363e-40	down	yes
Tubb2a	tubulin, beta 2A class IIA [Source:MGI Symbol;Acc:MGI:107861]	protein_coding	86.52	92.2441	81.2873	16.7986	11.7604	9.0213	6.9199	2.79075	8.24338e-37	3.78769e-33	up	yes
Cyp2b13	cytochrome P450, family 2, subfamily b, polypeptide 13 [Source:MGI Symbol;Acc:MGI:88599]	protein_coding	5.75324	4.38902	10.9943	0.094506	0.138417	0.216151	47.067	5.55664	4.20513e-36	1.64583e-32	up	yes
Ang	angiogenin, ribonuclease, RNase A family, 5 [Source:MGI Symbol;Acc:MGI:88022]	protein_coding	47.4149	57.9194	58.8849	227.806	266.311	204	0.235231	-2.08785	4.77588e-36	1.64583e-32	down	yes
Enho	energy homeostasis associated [Source:MGI Symbol;Acc:MGI:1916888]	protein_coding	0.890348	1.43592	1.06038	9.91353	16.8294	14.0446	0.0830314	-3.5902	2.71732e-35	8.32375e-32	down	yes
Serpina1e	serine (or cysteine) peptidase inhibitor, clade A, member 1E [Source:MGI Symbol;Acc:MGI:891967]	protein_coding	119.706	150.563	142.875	1121.41	3344.24	4561.88	0.0457649	-4.44961	2.10383e-34	5.80004e-31	down	yes
Cdkn1a	cyclin-dependent kinase inhibitor 1A (P21) [Source:MGI Symbol;Acc:MGI:104556]	protein_coding;processed_transcript	35.976	24.7165	26.9871	2.67578	1.31542	2.87841	12.7634	3.67394	5.86795e-34	1.47067e-30	up	yes
Gnat1	guanine nucleotide binding protein, alpha transducing 1 [Source:MGI Symbol;Acc:MGI:95778]	protein_coding;retained_intron;nonsense_mediated_decay;processed_transcript	2.92095	2.38052	2.48353	11.218	16.8596	17.3682	0.171303	-2.54538	1.28288e-27	2.7206e-24	down	yes
Tubb2b	tubulin, beta 2B class IIB [Source:MGI Symbol;Acc:MGI:1920960]	protein_coding;processed_transcript	7.59779	10.0803	7.06925	1.49903	1.09699	0.907771	7.06303	2.82029	4.28365e-27	8.43543e-24	up	yes
Cyp4a12b	cytochrome P450, family 4, subfamily a, polypeptide 12B [Source:MGI Symbol;Acc:MGI:3611747]	protein_coding	5.46995	4.24659	4.75426	17.8189	25.0788	21.8758	0.223406	-2.16226	2.50875e-25	4.32273e-22	down	yes
Orm3	orosomucoid 3 [Source:MGI Symbol;Acc:MGI:97445]	protein_coding	85.6125	62.7502	47.9369	4.32289	6.82295	8.95972	9.76345	3.28739	4.7662e-25	7.72938e-22	up	yes
Acpp	acid phosphatase, prostate [Source:MGI Symbol;Acc:MGI:1928480]	protein_coding;retained_intron	0.392002	0.373517	0.292642	1.88552	3.92433	4.38028	0.103842	-3.26754	1.65721e-24	2.40461e-21	down	yes
Sprr1a	small proline-rich protein 1A [Source:MGI Symbol;Acc:MGI:106660]	protein_coding	4.85346	12.2976	3.49658	0.074256	0.120624	0.061086	80.6654	6.33388	6.10416e-24	8.0136e-21	up	yes
Abcc3	ATP-binding cassette, sub-family C (CFTR/MRP), member 3 [Source:MGI Symbol;Acc:MGI:1923658]	protein_coding;processed_transcript	40.5239	42.9905	64.2957	11.655	8.57771	7.4346	5.34241	2.41749	8.43303e-24	1.05677e-20	up	yes
Vnn1	vanin 1 [Source:MGI Symbol;Acc:MGI:108395]	protein_coding;processed_transcript	62.4297	56.7625	59.2415	16.6957	8.79655	10.3932	4.97231	2.31392	8.28571e-22	9.93168e-19	up	yes
Fmo2	flavin containing monooxygenase 2 [Source:MGI Symbol;Acc:MGI:1916776]	retained_intron;protein_coding;processed_transcript	19.3161	12.3369	17.5141	2.59214	2.6185	3.64773	5.55036	2.47258	1.43782e-21	1.65164e-18	up	yes
Slco1a1	solute carrier organic anion transporter family, member 1a1 [Source:MGI Symbol;Acc:MGI:1351891]	protein_coding;retained_intron	2.43458	2.16673	4.23906	14.326	40.0408	28.9593	0.106094	-3.23659	2.6762e-21	2.9512e-18	down	yes
Acaa1b	acetyl-Coenzyme A acyltransferase 1B [Source:MGI Symbol;Acc:MGI:3605455]	protein_coding;retained_intron	532.936	656.848	711.779	179.824	214.507	158.679	3.43857	1.78181	3.06955e-21	3.25478e-18	up	yes
Cry1	cryptochrome 1 (photolyase-like) [Source:MGI Symbol;Acc:MGI:1270841]	protein_coding;retained_intron	5.2198	6.79786	5.77926	1.13576	1.54735	1.1411	4.65376	2.2184	7.22551e-21	7.37778e-18	up	yes
Aldh1a1	aldehyde dehydrogenase family 1, subfamily A1 [Source:MGI Symbol;Acc:MGI:1353450]	protein_coding;processed_transcript	276.308	252.061	286.846	97.0537	68.0136	73.5193	3.41685	1.77267	8.4431e-21	8.02648e-18	up	yes
Fga	fibrinogen alpha chain [Source:MGI Symbol;Acc:MGI:1316726]	protein_coding	1184.84	1009.75	989.567	3208.38	3159.75	4038.77	0.305966	-1.70856	1.79938e-20	1.65357e-17	down	yes
Pex11a	peroxisomal biogenesis factor 11 alpha [Source:MGI Symbol;Acc:MGI:1338788]	protein_coding;processed_transcript;retained_intron	78.5997	75.4719	77.4415	25.5604	18.5864	23.8797	3.40328	1.76692	3.15886e-20	2.80925e-17	up	yes
Fitm1	fat storage-inducing transmembrane protein 1 [Source:MGI Symbol;Acc:MGI:1915930]	protein_coding	36.312	46.8661	42.6028	3.42624	8.6181	5.67877	7.097	2.82721	5.8658e-20	5.05357e-17	up	yes
Atf3	activating transcription factor 3 [Source:MGI Symbol;Acc:MGI:109384]	protein_coding	4.2373	7.03523	5.80629	1.05168	0.717101	0.926119	6.33745	2.6639	7.79169e-19	6.50936e-16	up	yes
Fgb	fibrinogen beta chain [Source:MGI Symbol;Acc:MGI:99501]	protein_coding	881.526	897.129	725.769	2072.9	2329.18	2430.16	0.36656	-1.44788	9.58021e-19	7.76814e-16	down	yes
Gm379	predicted gene 379 [Source:MGI Symbol;Acc:MGI:2685225]	processed_transcript;transcribed_processed_pseudogene	0.10365	0.110114	0.0195303	2.38486	1.10555	1.80704	0.044039	-4.50507	3.881e-17	2.89177e-14	down	yes
Fgg	fibrinogen gamma chain [Source:MGI Symbol;Acc:MGI:95526]	protein_coding	1309.32	1354.63	1075.94	2944.28	3178.06	3286.74	0.397476	-1.33106	4.91109e-17	3.563e-14	down	yes
Irf6	interferon regulatory factor 6 [Source:MGI Symbol;Acc:MGI:1859211]	protein_coding;retained_intron	2.37627	2.93981	2.27551	7.41196	6.44824	6.722	0.368843	-1.43892	6.03546e-17	4.26645e-14	down	yes
Klhl38	kelch-like 38 [Source:MGI Symbol;Acc:MGI:3045310]	protein_coding	0	0	0	0	0	0.485255	0.000618232	-10.6596	6.57436e-17	4.53121e-14	down	yes
Gzmf	granzyme F [Source:MGI Symbol;Acc:MGI:109254]	protein_coding	0	0	0	1.27459	0	0	0.000235369	-12.0528	8.78902e-17	5.90987e-14	down	yes
Rnase4	ribonuclease, RNase A family 4 [Source:MGI Symbol;Acc:MGI:1926217]	protein_coding	364.499	299.168	395.821	1037.24	897.893	862.383	0.378725	-1.40078	1.31319e-16	8.61986e-14	down	yes
Art5	ADP-ribosyltransferase 5 [Source:MGI Symbol;Acc:MGI:107948]	protein_coding	0	0	0	0	0	0.486185	0.000617049	-10.6623	1.39839e-16	8.96562e-14	down	yes
Enpp2	ectonucleotide pyrophosphatase/phosphodiesterase 2 [Source:MGI Symbol;Acc:MGI:1321390]	protein_coding;retained_intron	17.2789	14.1605	17.4692	4.7552	4.659	5.67225	3.24188	1.69683	3.96422e-16	2.37586e-13	up	yes
Slc13a5	solute carrier family 13 (sodium-dependent citrate transporter), member 5 [Source:MGI Symbol;Acc:MGI:3037150]	protein_coding;retained_intron	0.613461	0.282737	0.237727	2.2325	3.17114	4.8415	0.110679	-3.17554	6.68485e-16	3.86329e-13	down	yes
Gm20521	predicted gene 20521 [Source:MGI Symbol;Acc:MGI:5141986]	protein_coding	1.00247	0	0	0	0	0	3341.57	11.7063	6.83871e-16	3.86329e-13	up	yes
Fbxo21	F-box protein 21 [Source:MGI Symbol;Acc:MGI:1924223]	protein_coding;retained_intron;processed_transcript	6.08107	5.00285	7.28011	23.9101	16.5844	18.8215	0.309597	-1.69154	7.58838e-16	4.10631e-13	down	yes
Car3	carbonic anhydrase 3 [Source:MGI Symbol;Acc:MGI:88270]	retained_intron;protein_coding	541.179	540.298	587.632	56.9277	156.933	92.4396	5.44926	2.44606	7.59628e-16	4.10631e-13	up	yes
Cdsn	corneodesmosin [Source:MGI Symbol;Acc:MGI:3505689]	protein_coding	0	0.481038	0	0	0	0	1603.46	10.647	8.16268e-16	4.32763e-13	up	yes
Ces1d	carboxylesterase 1D [Source:MGI Symbol;Acc:MGI:2148202]	protein_coding;retained_intron	313.59	307.691	341.961	99.0011	126.452	69.5979	3.26466	1.70693	2.33112e-15	1.19012e-12	up	yes
Serpinb3a	serine (or cysteine) peptidase inhibitor, clade B (ovalbumin), member 3A [Source:MGI Symbol;Acc:MGI:3573933]	protein_coding	0	0.715304	0	0	0	0	2384.35	11.2194	3.9227e-15	1.96627e-12	up	yes
Fads3	fatty acid desaturase 3 [Source:MGI Symbol;Acc:MGI:1928740]	protein_coding;retained_intron	2.68677	2.50106	2.24361	7.40324	6.31913	7.75721	0.345977	-1.53125	4.09855e-15	2.01773e-12	down	yes
C8b	complement component 8, beta polypeptide [Source:MGI Symbol;Acc:MGI:88236]	protein_coding;processed_transcript	26.7971	43.3812	27.4186	88.2904	138.281	143.234	0.263915	-1.92186	4.91345e-15	2.37647e-12	down	yes
Akr1c20	aldo-keto reductase family 1, member C20 [Source:MGI Symbol;Acc:MGI:2151104]	protein_coding	35.9757	33.4923	38.4497	14.9695	13.0659	10.3794	2.80927	1.4902	6.11896e-15	2.90851e-12	up	yes
Peg3	paternally expressed 3 [Source:MGI Symbol;Acc:MGI:104748]	protein_coding;retained_intron;nonsense_mediated_decay	0.733829	0.612841	0.789824	2.4426	1.98945	1.80035	0.342804	-1.54454	1.59605e-14	7.45789e-12	down	yes
Plxnb1	plexin B1 [Source:MGI Symbol;Acc:MGI:2154238]	protein_coding;retained_intron	4.89922	3.71801	4.3892	10.5025	11.246	11.2367	0.394309	-1.3426	1.92848e-14	8.86103e-12	down	yes
Slco2a1	solute carrier organic anion transporter family, member 2a1 [Source:MGI Symbol;Acc:MGI:1346021]	protein_coding;processed_transcript;nonsense_mediated_decay;retained_intron	1.72693	1.66205	2.14549	6.78689	4.62142	4.85242	0.340358	-1.55487	2.11377e-14	9.55319e-12	down	yes
Acot2	acyl-CoA thioesterase 2 [Source:MGI Symbol;Acc:MGI:2159605]	protein_coding	16.5215	10.0325	14.9141	3.74504	1.65968	2.11993	5.51096	2.4623	2.20483e-14	9.80404e-12	up	yes
Trim7	tripartite motif-containing 7 [Source:MGI Symbol;Acc:MGI:2137353]	retained_intron;protein_coding;nonsense_mediated_decay	4.57439	4.28588	4.04215	0.868769	1.36106	1.29066	3.66495	1.87379	2.43476e-14	1.04001e-11	up	yes
Clpx	caseinolytic mitochondrial matrix peptidase chaperone subunit [Source:MGI Symbol;Acc:MGI:1346017]	protein_coding;retained_intron	42.7738	38.8841	46.3092	17.3359	14.5401	16.4717	2.64681	1.40425	2.5174e-14	1.05155e-11	up	yes
4931406C07Rik	RIKEN cDNA 4931406C07 gene [Source:MGI Symbol;Acc:MGI:1918234]	protein_coding;retained_intron	28.7733	25.6402	32.5581	11.509	11.5957	8.23094	2.77548	1.47274	3.15851e-14	1.28055e-11	up	yes
Adamtsl2	ADAMTS-like 2 [Source:MGI Symbol;Acc:MGI:1925044]	protein_coding;retained_intron	3.96335	3.07101	3.14791	0.855375	1.16606	0.995224	3.37534	1.75503	5.00266e-14	1.99882e-11	up	yes
Kyat1	kynurenine aminotransferase 1 [Source:MGI Symbol;Acc:MGI:1917516]	processed_transcript;protein_coding	26.085	31.2986	32.2103	72.6141	66.4815	60.077	0.44983	-1.15255	5.90018e-14	2.29102e-11	down	yes
Tceal8	transcription elongation factor A (SII)-like 8 [Source:MGI Symbol;Acc:MGI:1913934]	protein_coding	15.1006	14.7453	10.6376	3.92085	4.75941	2.90543	3.49427	1.80499	7.1441e-14	2.73384e-11	up	yes
C8a	complement component 8, alpha polypeptide [Source:MGI Symbol;Acc:MGI:2668347]	protein_coding	118.137	106.601	78.5371	243.763	283.684	298.103	0.367361	-1.44473	7.23894e-14	2.73384e-11	down	yes
Clstn3	calsyntenin 3 [Source:MGI Symbol;Acc:MGI:2178323]	protein_coding;nonsense_mediated_decay;retained_intron	5.45773	5.75756	5.44223	1.22108	1.78988	1.81767	3.44975	1.78649	8.39037e-14	3.04361e-11	up	yes
Sult1d1	sulfotransferase family 1D, member 1 [Source:MGI Symbol;Acc:MGI:1926341]	protein_coding;processed_transcript	119.275	106.22	118.758	53.4186	43.4994	37.0456	2.56975	1.36163	9.26616e-14	3.31765e-11	up	yes
Socs3	suppressor of cytokine signaling 3 [Source:MGI Symbol;Acc:MGI:1201791]	protein_coding;processed_transcript	2.97724	3.67989	2.06431	18.5311	9.58129	9.82939	0.229864	-2.12115	1.01081e-13	3.57269e-11	down	yes
Asap3	ArfGAP with SH3 domain, ankyrin repeat and PH domain 3 [Source:MGI Symbol;Acc:MGI:2684986]	protein_coding	1.52103	1.79072	1.48331	5.2042	4.17333	3.94119	0.360024	-1.47383	1.02883e-13	3.59037e-11	down	yes
Mup-ps18	major urinary protein, pseudogene 18 [Source:MGI Symbol;Acc:MGI:3651979]	unprocessed_pseudogene	0	0	0	0	485.715	289.208	3.87135e-07	-21.3007	1.15468e-13	3.97916e-11	down	yes
Dusp6	dual specificity phosphatase 6 [Source:MGI Symbol;Acc:MGI:1914853]	protein_coding;processed_transcript	19.0558	18.0159	21.6719	6.57787	7.48783	7.45967	2.72904	1.44839	1.16994e-13	3.98198e-11	up	yes
Cyp7b1	cytochrome P450, family 7, subfamily b, polypeptide 1 [Source:MGI Symbol;Acc:MGI:104978]	protein_coding	11.3034	21.9727	21.8789	53.4463	113.063	156.019	0.171008	-2.54786	1.20556e-13	4.05317e-11	down	yes
Apom	apolipoprotein M [Source:MGI Symbol;Acc:MGI:1930124]	protein_coding	36.5162	55.5277	45.4214	112.414	169.9	123.158	0.339025	-1.56053	1.59631e-13	5.23912e-11	down	yes
Gsta2	glutathione S-transferase, alpha 2 (Yc2) [Source:MGI Symbol;Acc:MGI:95863]	protein_coding;processed_transcript	11.9857	20.3712	24.3259	2.75055	3.40928	0.895021	8.03459	3.00622	1.66155e-13	5.38911e-11	up	yes
Gdf15	growth differentiation factor 15 [Source:MGI Symbol;Acc:MGI:1346047]	protein_coding	49.7382	39.3405	86.6065	5.19798	7.99403	13.1217	6.67657	2.73911	1.83388e-13	5.87885e-11	up	yes
Gstm2	glutathione S-transferase, mu 2 [Source:MGI Symbol;Acc:MGI:95861]	protein_coding;retained_intron	40.2469	71.0476	96.3122	16.5078	16.1967	16.0534	4.2579	2.09014	3.03081e-13	9.60419e-11	up	yes
Chka	choline kinase alpha [Source:MGI Symbol;Acc:MGI:107760]	retained_intron;processed_transcript;nonsense_mediated_decay;protein_coding	5.58738	5.78509	5.94301	2.40967	1.38796	1.37644	3.34659	1.74269	3.31245e-13	1.03774e-10	up	yes
Tox	thymocyte selection-associated high mobility group box [Source:MGI Symbol;Acc:MGI:2181659]	protein_coding;retained_intron;processed_transcript	2.23708	1.30773	2.24042	0.28839	0.447571	0.417576	5.01521	2.32631	6.12726e-13	1.87691e-10	up	yes
Osbpl5	oxysterol binding protein-like 5 [Source:MGI Symbol;Acc:MGI:1930265]	protein_coding;retained_intron;processed_transcript	1.99216	2.72705	2.73561	0.668867	0.789806	0.606892	3.60909	1.85164	1.16945e-12	3.54291e-10	up	yes
mt-Tq	mitochondrially encoded tRNA glutamine [Source:MGI Symbol;Acc:MGI:102477]	Mt_tRNA	138.673	124.109	122.974	27.1384	30.8046	36.8427	4.06976	2.02494	1.22813e-12	3.68026e-10	up	yes
Aldh3a2	aldehyde dehydrogenase family 3, subfamily A2 [Source:MGI Symbol;Acc:MGI:1353452]	protein_coding;processed_transcript	139.255	121.228	129.013	47.2114	23.5734	16.1266	4.48153	2.16399	1.25901e-12	3.73223e-10	up	yes
Insig2	insulin induced gene 2 [Source:MGI Symbol;Acc:MGI:1920249]	protein_coding;retained_intron	108.427	78.8757	156.242	30.316	26.5111	34.4802	3.76252	1.9117	1.43778e-12	4.17243e-10	up	yes
Fmo1	flavin containing monooxygenase 1 [Source:MGI Symbol;Acc:MGI:1310002]	protein_coding;processed_transcript;retained_intron	56.2567	53.2727	59.2841	25.0404	14.2415	15.937	3.05717	1.6122	1.54655e-12	4.39555e-10	up	yes
Mrgprb11-ps	MAS-related GPR, member B11, pseudogene [Source:MGI Symbol;Acc:MGI:3033189]	unprocessed_pseudogene	4.05358	3.37341	1.63804	0.256328	0.048905	0.099065	22.4216	4.48682	1.58078e-12	4.44699e-10	up	yes
Hectd2os	Hectd2, opposite strand [Source:MGI Symbol;Acc:MGI:1919243]	antisense	8.59613	9.71825	12.555	3.52853	1.68472	2.30676	4.10496	2.03737	1.9982e-12	5.56447e-10	up	yes
Cbs	cystathionine beta-synthase [Source:MGI Symbol;Acc:MGI:88285]	protein_coding;retained_intron;processed_transcript	23.8657	29.5928	31.0517	58.5727	73.8125	61.4692	0.435947	-1.19778	2.09978e-12	5.78889e-10	down	yes
Plscr2	phospholipid scramblase 2 [Source:MGI Symbol;Acc:MGI:1270860]	protein_coding;retained_intron	14.3098	14.1776	14.9508	6.54412	5.73868	4.32506	2.61552	1.3871	2.53605e-12	6.92242e-10	up	yes
Tsku	tsukushi, small leucine rich proteoglycan [Source:MGI Symbol;Acc:MGI:2443855]	protein_coding;processed_transcript	67.8205	79.8136	95.1481	33.9309	32.4461	30.6899	2.50118	1.32261	3.21468e-12	8.68879e-10	up	yes
Plin4	perilipin 4 [Source:MGI Symbol;Acc:MGI:1929709]	protein_coding	39.9164	20.7431	36.5767	5.15783	2.50868	7.9651	6.22049	2.63703	4.06159e-12	1.08713e-09	up	yes
Prkd3	protein kinase D3 [Source:MGI Symbol;Acc:MGI:1922542]	protein_coding;retained_intron;processed_transcript	6.72467	6.05236	6.54948	22.8242	14.0779	14.1811	0.378334	-1.40227	4.54531e-12	1.2049e-09	down	yes
Aqp4	aquaporin 4 [Source:MGI Symbol;Acc:MGI:107387]	protein_coding;retained_intron	1.45084	2.13702	1.90039	0.528735	0.291888	0.417674	4.43209	2.14799	4.67103e-12	1.22643e-09	up	yes
Acss3	acyl-CoA synthetase short-chain family member 3 [Source:MGI Symbol;Acc:MGI:2685720]	protein_coding;processed_transcript	8.01777	5.23431	6.70134	1.92652	0.564908	0.629285	6.39387	2.67669	5.51847e-12	1.43527e-09	up	yes
Prtn3	proteinase 3 [Source:MGI Symbol;Acc:MGI:893580]	retained_intron;protein_coding	0.666093	0.297028	0.132507	2.92598	3.57878	4.49326	0.0996204	-3.32741	7.46179e-12	1.92256e-09	down	yes
Gstm3	glutathione S-transferase, mu 3 [Source:MGI Symbol;Acc:MGI:106026]	protein_coding	90.7179	117.179	133.76	36.9474	19.4567	10.2078	5.12907	2.3587	8.55174e-12	2.16604e-09	up	yes
Slc22a29	solute carrier family 22. member 29 [Source:MGI Symbol;Acc:MGI:3605624]	processed_transcript;protein_coding	2.52445	2.53724	3.40702	0.362679	0.041859	0.0541761	18.4618	4.20647	8.56392e-12	2.16604e-09	up	yes
S100a10	S100 calcium binding protein A10 (calpactin) [Source:MGI Symbol;Acc:MGI:1339468]	protein_coding;retained_intron	81.3669	121.714	66.8862	29.9236	32.3949	26.6734	3.03361	1.60104	1.09085e-11	2.73398e-09	up	yes
Fosl2	fos-like antigen 2 [Source:MGI Symbol;Acc:MGI:102858]	protein_coding;retained_intron	2.59658	2.78296	2.46521	1.16953	1.07199	0.867608	2.52313	1.33522	1.24346e-11	3.08836e-09	up	yes
Mup-ps16	major urinary protein, pseudogene 16 [Source:MGI Symbol;Acc:MGI:3645603]	unprocessed_pseudogene	15.086	13.5654	9.63023	0.517917	2.37365	1.30361	9.12514	3.18985	1.47028e-11	3.61911e-09	up	yes
A4gnt	alpha-1,4-N-acetylglucosaminyltransferase [Source:MGI Symbol;Acc:MGI:2143261]	protein_coding	1.40321	0.33896	0.788284	0	0.017632	0.028226	55.1803	5.78608	1.58517e-11	3.81395e-09	up	yes
Serpina3n	serine (or cysteine) peptidase inhibitor, clade A, member 3N [Source:MGI Symbol;Acc:MGI:105045]	protein_coding	383.953	304.701	285.764	705.442	1056.6	1407.7	0.307413	-1.70175	1.5958e-11	3.81395e-09	down	yes
F11	coagulation factor XI [Source:MGI Symbol;Acc:MGI:99481]	protein_coding;processed_transcript	10.5752	9.53589	11.9426	24.3501	23.4528	22.4785	0.456078	-1.13265	1.60129e-11	3.81395e-09	down	yes
Zfp36l1	zinc finger protein 36, C3H type-like 1 [Source:MGI Symbol;Acc:MGI:107946]	protein_coding	58.3377	63.9631	61.1941	32.2676	27.8667	26.4784	2.11857	1.08309	1.60477e-11	3.81395e-09	up	yes
Hspa8	heat shock protein 8 [Source:MGI Symbol;Acc:MGI:105384]	protein_coding;retained_intron;processed_transcript	274.102	384.637	378.024	142.146	108.879	135.846	2.67987	1.42216	1.68867e-11	3.97905e-09	up	yes
Atp10d	ATPase, class V, type 10D [Source:MGI Symbol;Acc:MGI:2450125]	polymorphic_pseudogene;processed_transcript;retained_intron;protein_coding	1.61123	1.41248	1.4102	0.520376	0.52309	0.452333	2.96424	1.56766	1.83616e-11	4.28992e-09	up	yes
Spaca6	sperm acrosome associated 6 [Source:MGI Symbol;Acc:MGI:1922452]	retained_intron;processed_transcript;protein_coding;nonsense_mediated_decay	0.33355	0.327362	0.410947	3.29394	1.30871	1.21729	0.18417	-2.44089	1.99416e-11	4.61992e-09	down	yes
Mpc1-ps	mitochondrial pyruvate carrier 1, pseudogene [Source:MGI Symbol;Acc:MGI:3781628]	processed_pseudogene	155.723	202.597	189.531	84.966	75.3585	60.6776	2.47894	1.30972	3.391e-11	7.66282e-09	up	yes
Enc1	ectodermal-neural cortex 1 [Source:MGI Symbol;Acc:MGI:109610]	protein_coding	3.72205	4.38588	3.38146	0.726038	0.977031	1.29047	3.83806	1.94038	3.77358e-11	8.38982e-09	up	yes
Sulf2	sulfatase 2 [Source:MGI Symbol;Acc:MGI:1919293]	protein_coding;retained_intron	6.07432	7.19265	7.26959	1.43275	2.36344	2.38521	3.32232	1.73219	4.00323e-11	8.82921e-09	up	yes
Rdh16	retinol dehydrogenase 16 [Source:MGI Symbol;Acc:MGI:1201375]	protein_coding;nonsense_mediated_decay	22.6573	21.0424	25.8556	10.4552	7.74168	5.36201	2.95241	1.56189	4.09861e-11	8.96783e-09	up	yes
Mup5	major urinary protein 5 [Source:MGI Symbol;Acc:MGI:104974]	protein_coding	0	48.4636	0	0	0	0	161545	17.3016	5.311e-11	1.1529e-08	up	yes
Unc5b	unc-5 netrin receptor B [Source:MGI Symbol;Acc:MGI:894703]	protein_coding	2.7687	2.60344	2.32297	0.532941	0.871984	0.803419	3.48456	1.80098	5.5106e-11	1.18689e-08	up	yes
9130409I23Rik	RIKEN cDNA 9130409I23 gene [Source:MGI Symbol;Acc:MGI:3588271]	protein_coding	8.07093	6.67834	7.33245	2.35305	1.08498	0.779439	5.23577	2.3884	6.00373e-11	1.27321e-08	up	yes
mt-Tm	mitochondrially encoded tRNA methionine [Source:MGI Symbol;Acc:MGI:102480]	Mt_tRNA	306.459	248.016	276.28	49.7883	64.5788	94.2661	3.98189	1.99345	7.17128e-11	1.47844e-08	up	yes
Wnk4	WNK lysine deficient protein kinase 4 [Source:MGI Symbol;Acc:MGI:1917097]	protein_coding;nonsense_mediated_decay	0.326276	0.426905	0.36115	1.41607	1.51798	1.12395	0.274601	-1.86459	7.18598e-11	1.47844e-08	down	yes
Lepr	leptin receptor [Source:MGI Symbol;Acc:MGI:104993]	protein_coding;processed_transcript	0.682746	0.327185	0.430192	2.12055	4.68977	1.50774	0.173132	-2.53006	1.00359e-10	2.04947e-08	down	yes
Angptl3	angiopoietin-like 3 [Source:MGI Symbol;Acc:MGI:1353627]	protein_coding;processed_transcript	191.163	170.359	172.432	92.7625	72.3659	77.5455	2.20029	1.1377	1.07636e-10	2.18193e-08	up	yes
Hal	histidine ammonia lyase [Source:MGI Symbol;Acc:MGI:96010]	protein_coding;retained_intron;processed_transcript	32.6155	34.8738	42.9311	79.9383	78.5202	68.9979	0.485457	-1.04258	1.2153e-10	2.42787e-08	down	yes
Gm4956	predicted gene 4956 [Source:MGI Symbol;Acc:MGI:3647976]	processed_transcript;transcribed_unprocessed_pseudogene	2.50896	7.00918	5.37687	0.881622	0.665887	0.767454	6.43423	2.68577	1.35481e-10	2.66791e-08	up	yes
Sox9	SRY (sex determining region Y)-box 9 [Source:MGI Symbol;Acc:MGI:98371]	protein_coding	1.83356	1.21403	1.36324	0.344171	0.311694	0.352135	4.37582	2.12955	1.38545e-10	2.70889e-08	up	yes
Ar	androgen receptor [Source:MGI Symbol;Acc:MGI:88064]	protein_coding	1.73001	1.41611	1.76573	0.37034	0.625098	0.451624	3.39437	1.76314	1.52696e-10	2.94382e-08	up	yes
Sipa1l2	signal-induced proliferation-associated 1 like 2 [Source:MGI Symbol;Acc:MGI:2676970]	protein_coding;retained_intron	0.357966	0.307908	0.242062	1.06755	0.830656	0.97503	0.315997	-1.66202	1.61828e-10	3.09823e-08	down	yes
Gm45062	predicted gene 45062 [Source:MGI Symbol;Acc:MGI:5753638]	nonsense_mediated_decay	0	0	0	2.30551	0	0	0.000130123	-12.9078	2.04897e-10	3.89573e-08	down	yes
Krt14	keratin 14 [Source:MGI Symbol;Acc:MGI:96688]	protein_coding;processed_transcript	0.141783	15.1687	0	0	0	0	51034.9	15.6392	2.07038e-10	3.90947e-08	up	yes
Mylk4	myosin light chain kinase family, member 4 [Source:MGI Symbol;Acc:MGI:3643758]	protein_coding	0	0	0	0	0	1.46233	0.000205152	-12.251	2.42019e-10	4.50825e-08	down	yes
2810459M11Rik	RIKEN cDNA 2810459M11 gene [Source:MGI Symbol;Acc:MGI:1920042]	protein_coding	8.79742	9.70491	9.38416	21.8338	18.9881	15.6246	0.494034	-1.01732	3.07079e-10	5.68179e-08	down	yes
Gm15459	predicted gene 15459 [Source:MGI Symbol;Acc:MGI:3705702]	processed_pseudogene	38.1908	56.7457	53.389	20.3194	16.6652	19.9457	2.60539	1.3815	3.14522e-10	5.7807e-08	up	yes
Elovl7	ELOVL family member 7, elongation of long chain fatty acids (yeast) [Source:MGI Symbol;Acc:MGI:1921809]	protein_coding	0.797175	0.71593	0.181265	0.026845	0.012114	0.029725	24.6691	4.62463	3.28071e-10	5.98894e-08	up	yes
Omd	osteomodulin [Source:MGI Symbol;Acc:MGI:1350918]	protein_coding	2.3742	2.35569	2.04062	0.466467	0.405239	0.596818	4.61042	2.2049	3.30197e-10	5.98894e-08	up	yes
B430212C06Rik	RIKEN cDNA B430212C06 gene [Source:MGI Symbol;Acc:MGI:2442134]	antisense;retained_intron	0.529743	0.252998	0.183124	0	0	0	3219.55	11.6526	3.50294e-10	6.31193e-08	up	yes
Nup210	nucleoporin 210 [Source:MGI Symbol;Acc:MGI:1859555]	protein_coding;retained_intron;processed_transcript	1.24949	0.831016	1.00004	3.12172	2.49941	2.32835	0.387516	-1.36767	3.98997e-10	7.14282e-08	down	yes
Ces2c	carboxylesterase 2C [Source:MGI Symbol;Acc:MGI:2385905]	protein_coding;retained_intron	6.4233	8.95271	13.349	2.5017	3.08832	2.17578	3.69891	1.8871	4.44508e-10	7.90622e-08	up	yes
Hsd3b5	hydroxy-delta-5-steroid dehydrogenase, 3 beta- and steroid delta-isomerase 5 [Source:MGI Symbol;Acc:MGI:104645]	protein_coding	0.121398	0.117265	0.615654	5.21459	79.0275	60.8744	0.00588711	-7.40822	4.74198e-10	8.38023e-08	down	yes
Klhdc7a	kelch domain containing 7A [Source:MGI Symbol;Acc:MGI:2444612]	protein_coding	2.3366	1.61865	1.62649	4.11452	5.25717	4.71515	0.396238	-1.33556	5.77854e-10	1.01014e-07	down	yes
Nedd4l	neural precursor cell expressed, developmentally down-regulated gene 4-like [Source:MGI Symbol;Acc:MGI:1933754]	protein_coding;retained_intron;processed_transcript	4.07166	4.24978	3.20219	1.93344	1.49269	1.39694	2.38927	1.25657	6.11935e-10	1.0544e-07	up	yes
Gm32540	predicted gene, 32540 [Source:MGI Symbol;Acc:MGI:5591699]	lincRNA	0.096322	0.092659	0.08213	2.56683	0.688142	0.75046	0.0676858	-3.885	6.79341e-10	1.16328e-07	down	yes
Ampd1	adenosine monophosphate deaminase 1 [Source:MGI Symbol;Acc:MGI:88015]	protein_coding;retained_intron	0	0	0	0	0	1.96415	0.000152738	-12.6767	6.99989e-10	1.19123e-07	down	yes
Dcun1d3	DCN1, defective in cullin neddylation 1, domain containing 3 (S. cerevisiae) [Source:MGI Symbol;Acc:MGI:2679003]	protein_coding;retained_intron	3.12182	2.34504	2.88264	1.08746	1.04292	1.07192	2.60734	1.38258	7.08182e-10	1.19443e-07	up	yes
Krt6a	keratin 6A [Source:MGI Symbol;Acc:MGI:1100845]	protein_coding	0	7.40459	0	0	0	0	24682	14.5912	7.10533e-10	1.19443e-07	up	yes
Trim54	tripartite motif-containing 54 [Source:MGI Symbol;Acc:MGI:1889623]	protein_coding	0	0	0	0	0	4.82285	6.22039e-05	-13.9726	7.19123e-10	1.20155e-07	down	yes
F7	coagulation factor VII [Source:MGI Symbol;Acc:MGI:109325]	protein_coding	26.4201	26.8013	32.812	54.6918	73.0705	58.5242	0.461834	-1.11455	8.12902e-10	1.35005e-07	down	yes
Nr2f2	nuclear receptor subfamily 2, group F, member 2 [Source:MGI Symbol;Acc:MGI:1352452]	protein_coding;retained_intron	1.34687	1.21773	1.35064	3.11451	3.05834	2.35021	0.459369	-1.12227	8.4269e-10	1.39114e-07	down	yes
Lrg1	leucine-rich alpha-2-glycoprotein 1 [Source:MGI Symbol;Acc:MGI:1924155]	protein_coding	447.913	320.217	270.765	680.956	1219.58	1324.1	0.322174	-1.63409	9.48852e-10	1.55708e-07	down	yes
Zfpm1	zinc finger protein, multitype 1 [Source:MGI Symbol;Acc:MGI:1095400]	protein_coding;processed_transcript	6.16729	4.0464	6.87561	19.5664	12.7814	15.9475	0.35385	-1.49879	9.90362e-10	1.59668e-07	down	yes
Itih4	inter alpha-trypsin inhibitor, heavy chain 4 [Source:MGI Symbol;Acc:MGI:109536]	protein_coding;retained_intron	603.97	386.739	343.636	1151.44	1025.94	1303.37	0.38335	-1.38326	1.02384e-09	1.64105e-07	down	yes
Gstp-ps	glutathione S-transferase, pi, pseudogene [Source:MGI Symbol;Acc:MGI:3782108]	processed_pseudogene	27.7297	44.622	28.1984	71.6582	121.004	89.8693	0.35589	-1.4905	1.09204e-09	1.74025e-07	down	yes
Krt6b	keratin 6B [Source:MGI Symbol;Acc:MGI:1333768]	protein_coding	0	5.4105	0	0	0	0	18035	14.1385	1.13129e-09	1.78219e-07	up	yes
Mup21	major urinary protein 21 [Source:MGI Symbol;Acc:MGI:3650630]	protein_coding	78.4733	142.436	98.4838	239.997	326.412	533.522	0.290375	-1.78401	1.21111e-09	1.8971e-07	down	yes
Amigo1	adhesion molecule with Ig like domain 1 [Source:MGI Symbol;Acc:MGI:2653612]	protein_coding	0.77238	0.977811	0.832227	2.36927	2.01866	1.93748	0.408261	-1.29244	1.25047e-09	1.94769e-07	down	yes
Cd81	CD81 antigen [Source:MGI Symbol;Acc:MGI:1096398]	protein_coding;retained_intron	67.78	79.7205	75.9924	37.4604	37.012	37.1019	2.00309	1.00222	1.2587e-09	1.94949e-07	up	yes
Pdxp	pyridoxal (pyridoxine, vitamin B6) phosphatase [Source:MGI Symbol;Acc:MGI:1919282]	protein_coding	0.268446	0.840572	0.518918	0	0	0	5426.45	12.4058	1.28409e-09	1.97771e-07	up	yes
Apcs	serum amyloid P-component [Source:MGI Symbol;Acc:MGI:98229]	protein_coding	94.8663	73.5554	43.0387	427.153	134.144	404.081	0.219044	-2.19071	1.30555e-09	1.99959e-07	down	yes
Nudt7	nudix (nucleoside diphosphate linked moiety X)-type motif 7 [Source:MGI Symbol;Acc:MGI:1914778]	protein_coding	18.828	26.8978	16.0431	40.9166	97.666	62.4129	0.307315	-1.70221	1.33409e-09	2.03202e-07	down	yes
Ucp1	uncoupling protein 1 (mitochondrial, proton carrier) [Source:MGI Symbol;Acc:MGI:98894]	protein_coding	0	8.25461	0	0	0	0	27515.4	14.748	1.36857e-09	2.06e-07	up	yes
Gsta3	glutathione S-transferase, alpha 3 [Source:MGI Symbol;Acc:MGI:95856]	protein_coding;retained_intron	255.945	331.488	355.126	148.582	134.599	87.7027	2.54138	1.34561	1.37488e-09	2.06e-07	up	yes
Defb1	defensin beta 1 [Source:MGI Symbol;Acc:MGI:1096878]	protein_coding	4.57132	5.91646	4.26614	1.21141	0.654373	0.395996	6.52313	2.70556	1.40752e-09	2.08623e-07	up	yes
B4galnt3	beta-1,4-N-acetyl-galactosaminyl transferase 3 [Source:MGI Symbol;Acc:MGI:3041155]	protein_coding;processed_transcript	0.202173	0.183925	0.231169	0.718459	1.27686	1.04575	0.202977	-2.30061	1.43009e-09	2.10835e-07	down	yes
Dusp14	dual specificity phosphatase 14 [Source:MGI Symbol;Acc:MGI:1927168]	protein_coding	1.88513	1.34873	1.78481	0.125613	0.340928	0.162756	7.97504	2.99549	1.47515e-09	2.16321e-07	up	yes
Gadd45b	growth arrest and DNA-damage-inducible 45 beta [Source:MGI Symbol;Acc:MGI:107776]	protein_coding;retained_intron	17.2876	19.0124	29.6329	8.46499	4.45264	5.67247	3.54667	1.82646	1.50934e-09	2.20164e-07	up	yes
Pcsk6	proprotein convertase subtilisin/kexin type 6 [Source:MGI Symbol;Acc:MGI:102897]	protein_coding;retained_intron	31.8101	30.3077	36.3863	15.2278	16.5478	15.2417	2.09506	1.06699	1.52588e-09	2.21405e-07	up	yes
Cryz	crystallin, zeta [Source:MGI Symbol;Acc:MGI:88527]	protein_coding;nonsense_mediated_decay;retained_intron	22.0557	20.0557	20.1316	9.83685	11.3631	9.22328	2.0459	1.03274	1.59885e-09	2.30779e-07	up	yes
Ces1g	carboxylesterase 1G [Source:MGI Symbol;Acc:MGI:88378]	protein_coding	70.6196	63.8918	93.1881	32.6418	17.9122	11.7215	3.65632	1.87039	1.66115e-09	2.38523e-07	up	yes
Plin2	perilipin 2 [Source:MGI Symbol;Acc:MGI:87920]	protein_coding;processed_transcript	159.147	177.239	161.451	75.1652	86.2007	83.8966	2.02981	1.02135	1.77431e-09	2.49654e-07	up	yes
Krt1	keratin 1 [Source:MGI Symbol;Acc:MGI:96698]	protein_coding;retained_intron	0.000965092	2.19632	0	0	0	0	7324.28	12.8385	1.7749e-09	2.49654e-07	up	yes
Nup62cl	nucleoporin 62 C-terminal like [Source:MGI Symbol;Acc:MGI:2685565]	protein_coding	0.0420875	0.0399915	0.0445455	1.40909	1.02088	0.218247	0.047815	-4.38639	1.81145e-09	2.52222e-07	down	yes
Gm7694	predicted gene 7694 [Source:MGI Symbol;Acc:MGI:3649135]	protein_coding	2.1498	1.38855	1.30835	4.59395	4.49867	4.23266	0.363722	-1.45909	1.96559e-09	2.72308e-07	down	yes
Zfp395	zinc finger protein 395 [Source:MGI Symbol;Acc:MGI:2682318]	protein_coding;retained_intron;processed_transcript	3.94638	4.90911	4.9329	8.91458	11.8072	9.12408	0.461987	-1.11407	1.99068e-09	2.74405e-07	down	yes
Krt5	keratin 5 [Source:MGI Symbol;Acc:MGI:96702]	protein_coding	0	7.26938	0	0	0	0	24231.3	14.5646	2.094e-09	2.87211e-07	up	yes
Pctp	phosphatidylcholine transfer protein [Source:MGI Symbol;Acc:MGI:107375]	protein_coding	35.6659	37.3486	50.8457	18.9383	17.6493	15.8274	2.36307	1.24066	2.13223e-09	2.89574e-07	up	yes
Dnaja1	DnaJ heat shock protein family (Hsp40) member A1 [Source:MGI Symbol;Acc:MGI:1270129]	protein_coding;processed_transcript	30.9913	36.9167	34.4769	19.1681	14.2677	13.1221	2.19909	1.13691	2.5407e-09	3.4168e-07	up	yes
Alpk2	alpha-kinase 2 [Source:MGI Symbol;Acc:MGI:2449492]	protein_coding	0	0	0	0	0	0.427101	0.000702411	-10.4754	3.32821e-09	4.3693e-07	down	yes
Uck1	uridine-cytidine kinase 1 [Source:MGI Symbol;Acc:MGI:98904]	protein_coding;retained_intron	16.137	15.6613	16.1893	6.78197	5.86101	7.65439	2.36423	1.24137	3.34974e-09	4.37673e-07	up	yes
Slc6a9	solute carrier family 6 (neurotransmitter transporter, glycine), member 9 [Source:MGI Symbol;Acc:MGI:95760]	nonsense_mediated_decay;protein_coding;processed_transcript;retained_intron	18.2162	16.1372	23.2395	8.89573	6.67302	7.62733	2.48288	1.31201	3.55937e-09	4.58544e-07	up	yes
Eci1	enoyl-Coenzyme A delta isomerase 1 [Source:MGI Symbol;Acc:MGI:94871]	protein_coding;retained_intron	45.3494	62.61	63.039	23.7546	27.6363	23.542	2.28202	1.19031	3.81962e-09	4.89782e-07	up	yes
Gpc1	glypican 1 [Source:MGI Symbol;Acc:MGI:1194891]	protein_coding;retained_intron	8.9665	12.7612	12.5327	3.47457	4.16465	4.93884	2.72382	1.44563	3.87272e-09	4.94291e-07	up	yes
Gcnt4	glucosaminyl (N-acetyl) transferase 4, core 2 (beta-1,6-N-acetylglucosaminyltransferase) [Source:MGI Symbol;Acc:MGI:2684919]	protein_coding	1.15802	0.837119	0.921161	2.6145	2.36383	2.31327	0.399954	-1.3221	4.2613e-09	5.40317e-07	down	yes
Slc16a13	solute carrier family 16 (monocarboxylic acid transporters), member 13 [Source:MGI Symbol;Acc:MGI:1916559]	protein_coding	2.17341	2.03589	1.39219	0.227146	0.326251	0.457673	5.54016	2.46993	4.47303e-09	5.63092e-07	up	yes
Rorc	RAR-related orphan receptor gamma [Source:MGI Symbol;Acc:MGI:104856]	retained_intron;protein_coding	36.6255	42.0539	38.509	14.9419	21.1254	16.5641	2.22658	1.15483	4.81567e-09	6.00739e-07	up	yes
Nt5e	5' nucleotidase, ecto [Source:MGI Symbol;Acc:MGI:99782]	protein_coding;retained_intron;processed_transcript	2.40447	1.52431	2.07558	0.738484	0.330499	0.247119	4.56224	2.18974	4.97566e-09	6.17901e-07	up	yes
Serpina10	serine (or cysteine) peptidase inhibitor, clade A (alpha-1 antiproteinase, antitrypsin), member 10 [Source:MGI Symbol;Acc:MGI:2667725]	protein_coding	52.2028	54.0263	41.4178	84.6109	129.058	118.788	0.444108	-1.17102	5.08162e-09	6.28229e-07	down	yes
Gprc5b	G protein-coupled receptor, family C, group 5, member B [Source:MGI Symbol;Acc:MGI:1927596]	protein_coding;retained_intron	1.92919	0.928473	0.947544	0.0963027	0.143978	0.267574	7.49271	2.90549	5.38875e-09	6.60278e-07	up	yes
Ccng2	cyclin G2 [Source:MGI Symbol;Acc:MGI:1095734]	protein_coding;processed_transcript;retained_intron	5.31808	4.18923	4.44706	2.2275	1.76745	1.78521	2.41419	1.27154	5.499e-09	6.70805e-07	up	yes
Dmkn	dermokine [Source:MGI Symbol;Acc:MGI:1920962]	protein_coding	0	2.56922	0	0	0	0	8564.05	13.0641	5.79188e-09	7.01013e-07	up	yes
Cdhr2	cadherin-related family member 2 [Source:MGI Symbol;Acc:MGI:2687323]	protein_coding	0	0	0	0.521822	0.098492	0.112841	0.00040919	-11.2549	5.82291e-09	7.01013e-07	down	yes
Egfr	epidermal growth factor receptor [Source:MGI Symbol;Acc:MGI:95294]	protein_coding;processed_transcript	26.9867	16.6141	21.5856	41.6046	64.6279	59.7977	0.392618	-1.3488	6.3365e-09	7.52979e-07	down	yes
Nr1d1	nuclear receptor subfamily 1, group D, member 1 [Source:MGI Symbol;Acc:MGI:2444210]	processed_transcript;protein_coding	6.6085	6.8165	10.7432	41.1806	17.4368	21.9741	0.299885	-1.73752	6.51221e-09	7.70536e-07	down	yes
Asb15	ankyrin repeat and SOCS box-containing 15 [Source:MGI Symbol;Acc:MGI:1926160]	protein_coding	0	0	0	0	0	0.540629	0.00055491	-10.8155	6.7406e-09	7.94152e-07	down	yes
Asb10	ankyrin repeat and SOCS box-containing 10 [Source:MGI Symbol;Acc:MGI:2152836]	protein_coding	0	0	0	0	0	0.83387	0.000359768	-11.4406	7.28446e-09	8.54576e-07	down	yes
Gstp1	glutathione S-transferase, pi 1 [Source:MGI Symbol;Acc:MGI:95865]	retained_intron;protein_coding;processed_transcript	276.313	407.711	293.65	599.159	1316	826.747	0.356567	-1.48775	7.9933e-09	9.27532e-07	down	yes
Apol7a	apolipoprotein L 7a [Source:MGI Symbol;Acc:MGI:1923011]	retained_intron;protein_coding	23.4925	18.4151	25.9869	55.4394	50.854	39.2816	0.466389	-1.1004	8.00728e-09	9.27532e-07	down	yes
Ubc	ubiquitin C [Source:MGI Symbol;Acc:MGI:98889]	protein_coding	389.589	540.79	644.576	149.494	196.108	223.694	2.7665	1.46806	9.04591e-09	1.0348e-06	up	yes
Arntl	aryl hydrocarbon receptor nuclear translocator-like [Source:MGI Symbol;Acc:MGI:1096381]	protein_coding;retained_intron	0.858423	1.11358	1.20502	0.347319	0.168828	0.271428	4.03392	2.01218	9.08786e-09	1.0353e-06	up	yes
Chpt1	choline phosphotransferase 1 [Source:MGI Symbol;Acc:MGI:2384841]	protein_coding;nonsense_mediated_decay	38.4782	29.3835	30.8178	17.546	12.8815	10.393	2.4174	1.27346	9.54205e-09	1.08257e-06	up	yes
Rarres1	retinoic acid receptor responder (tazarotene induced) 1 [Source:MGI Symbol;Acc:MGI:1924461]	protein_coding	57.6132	61.9183	40.7373	4.52521	14.3424	15.5349	4.65865	2.21991	9.98748e-09	1.12846e-06	up	yes
Col4a1	collagen, type IV, alpha 1 [Source:MGI Symbol;Acc:MGI:88454]	protein_coding;retained_intron;nonsense_mediated_decay;processed_transcript	11.8585	8.9058	7.69645	2.68227	1.91741	3.89567	3.35016	1.74423	1.03475e-08	1.16437e-06	up	yes
Vgll2	vestigial like family member 2 [Source:MGI Symbol;Acc:MGI:2447460]	protein_coding	0	0	0	0	0	1.18818	0.000252487	-11.9515	1.04095e-08	1.16658e-06	down	yes
Gbe1	glucan (1,4-alpha-), branching enzyme 1 [Source:MGI Symbol;Acc:MGI:1921435]	protein_coding;retained_intron	40.397	27.6823	32.1211	15.6955	14.1711	8.95859	2.58081	1.36782	1.05999e-08	1.18311e-06	up	yes
Slc47a1	solute carrier family 47, member 1 [Source:MGI Symbol;Acc:MGI:1914723]	nonsense_mediated_decay;protein_coding;processed_transcript	35.8971	40.7776	43.2978	18.6111	22.2649	17.4255	2.05779	1.0411	1.15007e-08	1.27359e-06	up	yes
Sox12	SRY (sex determining region Y)-box 12 [Source:MGI Symbol;Acc:MGI:98360]	protein_coding	0.574519	0.400833	0.695871	2.90082	1.49216	1.82109	0.268942	-1.89463	1.15595e-08	1.27377e-06	down	yes
Mme	membrane metallo endopeptidase [Source:MGI Symbol;Acc:MGI:97004]	protein_coding;retained_intron	4.9986	3.89256	4.99414	1.90713	0.550057	0.805584	4.25568	2.08939	1.1597e-08	1.27377e-06	up	yes
Ces2e	carboxylesterase 2E [Source:MGI Symbol;Acc:MGI:2443170]	protein_coding	58.0877	68.9778	70.8964	33.5653	31.6604	20.3179	2.31416	1.21049	1.18896e-08	1.30074e-06	up	yes
Isyna1	myo-inositol 1-phosphate synthase A1 [Source:MGI Symbol;Acc:MGI:1919030]	protein_coding;retained_intron	3.85707	3.2017	2.0143	6.66495	10.6885	13.8186	0.291064	-1.78059	1.19723e-08	1.30398e-06	down	yes
Dsg1c	desmoglein 1 gamma [Source:MGI Symbol;Acc:MGI:2664358]	protein_coding	5.3417	3.12754	4.90224	0.90782	1.13963	1.59154	3.6745	1.87755	1.20139e-08	1.30398e-06	up	yes
Cacng6	calcium channel, voltage-dependent, gamma subunit 6 [Source:MGI Symbol;Acc:MGI:1859168]	protein_coding	0	0	0	0	0	0.871477	0.000344243	-11.5043	1.36381e-08	1.463e-06	down	yes
Yipf7	Yip1 domain family, member 7 [Source:MGI Symbol;Acc:MGI:1922831]	protein_coding	0	0	0	0	0	1.4123	0.00021242	-12.2008	1.37279e-08	1.46692e-06	down	yes
Tff3	trefoil factor 3, intestinal [Source:MGI Symbol;Acc:MGI:104638]	protein_coding	0.315513	0.934711	0.60696	2.66212	3.79126	23.5071	0.0619878	-4.01187	1.4545e-08	1.54823e-06	down	yes
Arhgef37	Rho guanine nucleotide exchange factor (GEF) 37 [Source:MGI Symbol;Acc:MGI:3045339]	protein_coding;nonsense_mediated_decay	3.76567	3.87279	4.9458	1.20294	1.82398	1.57589	2.73404	1.45104	1.48501e-08	1.56859e-06	up	yes
Gm20503	predicted gene 20503 [Source:MGI Symbol;Acc:MGI:5141968]	protein_coding	0	0	0	1.4021	0	0	0.000213964	-12.1903	1.5004e-08	1.5788e-06	down	yes
Dhrs7c	dehydrogenase/reductase (SDR family) member 7C [Source:MGI Symbol;Acc:MGI:1915710]	protein_coding;processed_transcript	0	0	0	0	0	0.85981	0.000348914	-11.4848	1.5492e-08	1.62395e-06	down	yes
Plvap	plasmalemma vesicle associated protein [Source:MGI Symbol;Acc:MGI:1890497]	protein_coding	19.5456	18.1542	17.7635	10.1811	8.32367	7.60026	2.12462	1.08721	1.60255e-08	1.67351e-06	up	yes
Myh8	myosin, heavy polypeptide 8, skeletal muscle, perinatal [Source:MGI Symbol;Acc:MGI:1339712]	protein_coding;retained_intron	0	0	0	0	0	0.132573	0.0022629	-8.78761	1.64972e-08	1.71627e-06	down	yes
Gm45717	predicted gene 45717 [Source:MGI Symbol;Acc:MGI:5804832]	protein_coding	43.5993	57.4023	42.0673	93.3931	96.8825	115.758	0.467494	-1.09698	1.66611e-08	1.72375e-06	down	yes
Sema5b	sema domain, seven thrombospondin repeats (type 1 and type 1-like), transmembrane domain (TM) and short cytoplasmic domain, (semaphorin) 5B [Source:MGI Symbol;Acc:MGI:107555]	protein_coding;retained_intron;processed_transcript	1.29033	1.33875	1.84217	0.468077	0.417007	0.5368	3.14459	1.65287	1.68112e-08	1.72936e-06	up	yes
Mstn	myostatin [Source:MGI Symbol;Acc:MGI:95691]	protein_coding	0	0	0	0	0	0.561685	0.000534107	-10.8706	1.76048e-08	1.80427e-06	down	yes
Dsc3	desmocollin 3 [Source:MGI Symbol;Acc:MGI:1194993]	protein_coding	0	0.608622	0	0	0	0	2028.74	10.9864	1.80766e-08	1.84575e-06	up	yes
Gm9747	predicted gene 9747 [Source:MGI Symbol;Acc:MGI:3710571]	protein_coding	0	0	0	0	0	0.529147	0.00056695	-10.7845	1.81984e-08	1.85134e-06	down	yes
Col6a3	collagen, type VI, alpha 3 [Source:MGI Symbol;Acc:MGI:88461]	protein_coding;retained_intron	2.14362	1.38412	1.11024	0.460198	0.367281	0.532244	3.41097	1.77018	1.88581e-08	1.91139e-06	up	yes
Hhex	hematopoietically expressed homeobox [Source:MGI Symbol;Acc:MGI:96086]	protein_coding;retained_intron	4.31877	7.74929	4.87779	16.2542	14.1192	10.8676	0.410897	-1.28315	2.01152e-08	2.03134e-06	down	yes
Sprr2a2	small proline-rich protein 2A2 [Source:MGI Symbol;Acc:MGI:3845026]	protein_coding	0	1.06402	0	0	0	0	3546.72	11.7923	2.03226e-08	2.0448e-06	up	yes
Sprr2a1	small proline-rich protein 2A1 [Source:MGI Symbol;Acc:MGI:1330350]	protein_coding	0	1.02408	0	0	0	0	3413.6	11.7371	2.06175e-08	2.06693e-06	up	yes
Sprr1b	small proline-rich protein 1B [Source:MGI Symbol;Acc:MGI:106659]	protein_coding	0	3.69627	0	0	0	0	12320.9	13.5888	2.07836e-08	2.07602e-06	up	yes
Hexa	hexosaminidase A [Source:MGI Symbol;Acc:MGI:96073]	protein_coding	38.167	37.674	33.3077	20.6176	14.626	15.0304	2.17108	1.11841	2.24169e-08	2.23109e-06	up	yes
Gm5970	predicted gene 5970 [Source:MGI Symbol;Acc:MGI:3646761]	processed_pseudogene	2.18524	1.67037	1.77309	17.2948	4.53035	6.58106	0.19815	-2.33533	2.26703e-08	2.2482e-06	down	yes
Gm9522	predicted gene 9522 [Source:MGI Symbol;Acc:MGI:3779931]	processed_pseudogene	0.369688	1.16943	1.23456	0	0	0	9245.61	13.1746	2.30662e-08	2.27763e-06	up	yes
Cyp2b10	cytochrome P450, family 2, subfamily b, polypeptide 10 [Source:MGI Symbol;Acc:MGI:88598]	protein_coding;retained_intron	21.199	33.143	61.0116	0.851155	1.45036	3.29273	20.62	4.36597	2.31324e-08	2.27763e-06	up	yes
Mas1	MAS1 oncogene [Source:MGI Symbol;Acc:MGI:96918]	protein_coding	0.566056	0.701604	0.544898	0.0463393	0.0591489	0.0751687	10.0331	3.3267	2.32944e-08	2.28065e-06	up	yes
Tcn2	transcobalamin 2 [Source:MGI Symbol;Acc:MGI:98534]	protein_coding	56.1035	62.2678	73.7445	32.2373	29.0225	30.5944	2.09153	1.06456	2.33285e-08	2.28065e-06	up	yes
Synj2	synaptojanin 2 [Source:MGI Symbol;Acc:MGI:1201671]	protein_coding;retained_intron;nonsense_mediated_decay;processed_transcript	2.82264	1.99861	2.11361	0.610374	0.558835	0.94139	3.28573	1.71621	2.37653e-08	2.30699e-06	up	yes
Dusp8	dual specificity phosphatase 8 [Source:MGI Symbol;Acc:MGI:106626]	protein_coding	1.13653	1.26568	0.890969	0.302367	0.29396	0.334409	3.53825	1.82303	2.46206e-08	2.37331e-06	up	yes
Serpinb2	serine (or cysteine) peptidase inhibitor, clade B, member 2 [Source:MGI Symbol;Acc:MGI:97609]	protein_coding	0	1.1713	0	0	0	0	3904.33	11.9309	2.58608e-08	2.48417e-06	up	yes
Hsp90aa1	heat shock protein 90, alpha (cytosolic), class A member 1 [Source:MGI Symbol;Acc:MGI:96250]	protein_coding;retained_intron	49.3322	82.2972	66.8898	31.2805	25.3752	27.5015	2.35891	1.23812	2.62483e-08	2.50436e-06	up	yes
2310065F04Rik	RIKEN cDNA 2310065F04 gene [Source:MGI Symbol;Acc:MGI:1921434]	lincRNA	0	0	0	0	0	0.424608	0.000706535	-10.467	2.62527e-08	2.50436e-06	down	yes
Tnc	tenascin C [Source:MGI Symbol;Acc:MGI:101922]	protein_coding	0.55852	0.808792	0.169954	0.0569303	0.0402149	0.0675161	9.33593	3.22279	2.6713e-08	2.53949e-06	up	yes
Gadd45g	growth arrest and DNA-damage-inducible 45 gamma [Source:MGI Symbol;Acc:MGI:1346325]	retained_intron;protein_coding	26.3945	34.3859	20.8365	52.396	71.6242	59.1303	0.445627	-1.16609	2.69735e-08	2.55543e-06	down	yes
Gzmd	granzyme D [Source:MGI Symbol;Acc:MGI:109255]	protein_coding	0	0	0	1.37452	0	0	0.000218258	-12.1617	2.85073e-08	2.6863e-06	down	yes
Zfp512b	zinc finger protein 512B [Source:MGI Symbol;Acc:MGI:2685478]	protein_coding;processed_transcript;retained_intron;nonsense_mediated_decay	4.10646	3.38774	3.98653	9.62137	7.55302	6.45111	0.485947	-1.04113	2.85497e-08	2.6863e-06	down	yes
Klk7	kallikrein related-peptidase 7 (chymotryptic, stratum corneum) [Source:MGI Symbol;Acc:MGI:1346336]	protein_coding	0	1.7698	0	0	0	0	5899.35	12.5263	2.88825e-08	2.70837e-06	up	yes
Arhgef9	CDC42 guanine nucleotide exchange factor (GEF) 9 [Source:MGI Symbol;Acc:MGI:2442233]	protein_coding	0.71837	0.743153	0.787672	0.289791	0.256956	0.207051	2.98382	1.57716	2.92644e-08	2.73488e-06	up	yes
Dsc1	desmocollin 1 [Source:MGI Symbol;Acc:MGI:109173]	protein_coding	0	0.469578	0	0	0	0	1565.26	10.6122	3.57504e-08	3.32974e-06	up	yes
Fmo5	flavin containing monooxygenase 5 [Source:MGI Symbol;Acc:MGI:1310004]	protein_coding;retained_intron;processed_transcript	330.755	238.708	321.873	160.907	114.381	113.259	2.29402	1.19788	4.23583e-08	3.93191e-06	up	yes
Ypel2	yippee like 2 [Source:MGI Symbol;Acc:MGI:1925114]	protein_coding	4.95437	4.49496	5.52144	2.5101	1.45881	1.29905	2.84185	1.50683	4.25962e-08	3.94072e-06	up	yes
BC024386	cDNA sequence BC023486 [Source:MGI Symbol;Acc:MGI:2669313]	retained_intron;lincRNA	96.9108	150.493	130.025	334.229	253.029	217.885	0.468772	-1.09304	4.4373e-08	4.07773e-06	down	yes
Ywhah	tyrosine 3-monooxygenase/tryptophan 5-monooxygenase activation protein, eta polypeptide [Source:MGI Symbol;Acc:MGI:109194]	protein_coding;retained_intron;processed_transcript	20.7751	18.9135	16.452	10.3162	9.26528	8.37361	2.00824	1.00593	4.61425e-08	4.22625e-06	up	yes
C6	complement component 6 [Source:MGI Symbol;Acc:MGI:88233]	protein_coding;processed_transcript	40.1594	46.2096	32.9622	66.5049	89.9344	88.5986	0.48699	-1.03803	4.95397e-08	4.52238e-06	down	yes
Slc36a2	solute carrier family 36 (proton/amino acid symporter), member 2 [Source:MGI Symbol;Acc:MGI:1891430]	protein_coding;processed_transcript	0	0.612831	0	0	0	0	2042.77	10.9963	4.99106e-08	4.54121e-06	up	yes
Chchd6	coiled-coil-helix-coiled-coil-helix domain containing 6 [Source:MGI Symbol;Acc:MGI:1913348]	protein_coding;retained_intron	1.44697	2.06486	1.81939	0.374676	0.557942	0.40583	3.98313	1.9939	5.14662e-08	4.66113e-06	up	yes
Fgfr2	fibroblast growth factor receptor 2 [Source:MGI Symbol;Acc:MGI:95523]	protein_coding;retained_intron;nonsense_mediated_decay	1.51219	1.20305	1.31368	3.57651	2.58196	2.48926	0.465894	-1.10193	5.19394e-08	4.66422e-06	down	yes
Camk1d	calcium/calmodulin-dependent protein kinase ID [Source:MGI Symbol;Acc:MGI:2442190]	protein_coding;processed_transcript	2.50821	2.39452	3.59224	7.13086	6.5203	5.2176	0.450214	-1.15132	5.45622e-08	4.85425e-06	down	yes
Jade1	jade family PHD finger 1 [Source:MGI Symbol;Acc:MGI:1925835]	protein_coding;retained_intron;processed_transcript	2.23421	1.7501	1.90169	7.14827	3.89861	3.88859	0.394095	-1.34338	5.75391e-08	5.09771e-06	down	yes
Slc3a1	solute carrier family 3, member 1 [Source:MGI Symbol;Acc:MGI:1195264]	protein_coding	18.9974	21.3298	16.6162	34.3992	36.8435	47.4654	0.479693	-1.05982	5.76911e-08	5.09771e-06	down	yes
Krtdap	keratinocyte differentiation associated protein [Source:MGI Symbol;Acc:MGI:1928282]	protein_coding;retained_intron	0	2.59513	0	0	0	0	8650.44	13.0786	5.95869e-08	5.2484e-06	up	yes
Gstm2-ps1	glutathione S-transferase mu 2 (muscle), pseudogene 1 [Source:MGI Symbol;Acc:MGI:3648223]	processed_pseudogene	22.4093	28.6732	24.3663	10.4738	12.3182	8.38785	2.4198	1.27489	6.12934e-08	5.38152e-06	up	yes
Kcnt2	potassium channel, subfamily T, member 2 [Source:MGI Symbol;Acc:MGI:3036273]	protein_coding	0.133877	0.0817275	0.0836312	0.361535	0.463002	0.639252	0.204425	-2.29036	6.78912e-08	5.92308e-06	down	yes
Dsg3	desmoglein 3 [Source:MGI Symbol;Acc:MGI:99499]	protein_coding	0	0.239169	0	0	0	0	797.23	9.63885	7.13189e-08	6.18299e-06	up	yes
Slco1a4	solute carrier organic anion transporter family, member 1a4 [Source:MGI Symbol;Acc:MGI:1351896]	protein_coding;retained_intron	9.38475	12.4026	17.0879	5.81466	3.50153	2.08946	3.40842	1.7691	7.18694e-08	6.20707e-06	up	yes
Adh6-ps1	alcohol dehydrogenase 6 (class V), pseudogene 1 [Source:MGI Symbol;Acc:MGI:1918999]	processed_transcript;transcribed_unprocessed_pseudogene	1.97407	2.02014	1.77759	3.50548	6.07699	5.32797	0.387098	-1.36923	7.2047e-08	6.20707e-06	down	yes
Gnat2	guanine nucleotide binding protein, alpha transducing 2 [Source:MGI Symbol;Acc:MGI:95779]	protein_coding;retained_intron	0.0841718	0.0669292	0.0846191	0.449911	0.951992	0.45765	0.126762	-2.97981	7.25484e-08	6.22201e-06	down	yes
Zbtb16	zinc finger and BTB domain containing 16 [Source:MGI Symbol;Acc:MGI:103222]	protein_coding	10.4053	5.76312	12.4066	1.19078	1.99493	3.37588	4.35489	2.12264	7.28407e-08	6.22201e-06	up	yes
Orm1	orosomucoid 1 [Source:MGI Symbol;Acc:MGI:97443]	protein_coding	971.642	974.584	437.26	2680.93	1577.45	2844.94	0.335545	-1.57542	7.28975e-08	6.22201e-06	down	yes
Tgm1	transglutaminase 1, K polypeptide [Source:MGI Symbol;Acc:MGI:98730]	protein_coding	2.92129	2.68141	2.14453	4.53053	8.91032	8.34528	0.355603	-1.49166	7.33036e-08	6.23561e-06	down	yes
Vwce	von Willebrand factor C and EGF domains [Source:MGI Symbol;Acc:MGI:1919018]	protein_coding;retained_intron;processed_transcript;nonsense_mediated_decay	5.20989	6.21358	6.81254	15.994	11.6747	10.2459	0.480976	-1.05596	7.48365e-08	6.30938e-06	down	yes
Pgd	phosphogluconate dehydrogenase [Source:MGI Symbol;Acc:MGI:97553]	protein_coding;retained_intron	7.89871	8.32451	6.76756	4.22751	3.61487	3.64526	2.00135	1.00097	7.59708e-08	6.38317e-06	up	yes
Cdh1	cadherin 1 [Source:MGI Symbol;Acc:MGI:88354]	protein_coding;processed_transcript	5.15448	2.87393	2.08614	9.15598	9.89446	10.44	0.342977	-1.54381	7.61748e-08	6.38317e-06	down	yes
Smarca4	SWI/SNF related, matrix associated, actin dependent regulator of chromatin, subfamily a, member 4 [Source:MGI Symbol;Acc:MGI:88192]	protein_coding	15.1921	16.0562	18.7168	6.8282	8.17046	8.38021	2.13719	1.09572	7.79617e-08	6.51311e-06	up	yes
Adgrg2	adhesion G protein-coupled receptor G2 [Source:MGI Symbol;Acc:MGI:2446854]	protein_coding	1.30372	0.653326	1.01301	0.271581	0.215049	0.108967	4.98667	2.31808	8.00721e-08	6.66921e-06	up	yes
Ripor2	RHO family interacting cell polarization regulator 2 [Source:MGI Symbol;Acc:MGI:2444879]	protein_coding;retained_intron	0.121056	0.114405	0.0843158	0.310168	0.450047	0.339032	0.290905	-1.78138	8.15107e-08	6.76858e-06	down	yes
Krt17	keratin 17 [Source:MGI Symbol;Acc:MGI:96691]	protein_coding	0	2.02417	0	0	0	0	6747.22	12.7201	9.04282e-08	7.46411e-06	up	yes
Tmem171	transmembrane protein 171 [Source:MGI Symbol;Acc:MGI:2685751]	protein_coding	0.781407	0.796732	0.768728	0	0.0307082	0.0613702	25.4877	4.67173	9.21458e-08	7.58318e-06	up	yes
Flg	filaggrin [Source:MGI Symbol;Acc:MGI:95553]	processed_transcript;protein_coding;TEC	0	0.0714311	0	0	0	0	238.104	7.89545	9.6389e-08	7.8853e-06	up	yes
Pla2g2f	phospholipase A2, group IIF [Source:MGI Symbol;Acc:MGI:1349661]	protein_coding	0	0.552525	0	0	0	0	1841.75	10.8469	1.05791e-07	8.62886e-06	up	yes
Hamp2	hepcidin antimicrobial peptide 2 [Source:MGI Symbol;Acc:MGI:2153530]	protein_coding	8.2365	31.6191	20.0373	3.62747	5.25224	3.3501	4.89728	2.29198	1.08093e-07	8.79062e-06	up	yes
Lypd3	Ly6/Plaur domain containing 3 [Source:MGI Symbol;Acc:MGI:1919684]	protein_coding	0	1.06404	0	0	0	0	3546.81	11.7923	1.11144e-07	8.98568e-06	up	yes
Krt13	keratin 13 [Source:MGI Symbol;Acc:MGI:101925]	protein_coding;retained_intron	0	0.724926	0	0	0	0	2416.42	11.2387	1.11921e-07	9.02209e-06	up	yes
Pknox1	Pbx/knotted 1 homeobox [Source:MGI Symbol;Acc:MGI:1201409]	protein_coding;retained_intron	0.357634	0.1837	0.503536	1.36539	1.21964	1.29527	0.269275	-1.89285	1.1226e-07	9.02298e-06	down	yes
Hspa4l	heat shock protein 4 like [Source:MGI Symbol;Acc:MGI:107422]	protein_coding;retained_intron	2.53805	3.64396	3.17929	1.624	1.39161	1.14739	2.24869	1.16908	1.1283e-07	9.0425e-06	up	yes
Gm16551	predicted gene 16551 [Source:MGI Symbol;Acc:MGI:4414971]	lincRNA;retained_intron	0.260958	0.409509	0.529603	1.02093	1.94228	1.94516	0.244494	-2.03213	1.28811e-07	1.02046e-05	down	yes
Mpc1	mitochondrial pyruvate carrier 1 [Source:MGI Symbol;Acc:MGI:1915240]	protein_coding;retained_intron	54.6662	75.7379	57.5001	34.6787	28.8239	21.7212	2.20483	1.14067	1.3194e-07	1.04225e-05	up	yes
Pld6	phospholipase D family, member 6 [Source:MGI Symbol;Acc:MGI:2687283]	processed_transcript;protein_coding	0.0682383	0.147689	0.130132	1.13469	0.774962	0.762624	0.1295	-2.94898	1.47189e-07	1.15609e-05	down	yes
Gstp2	glutathione S-transferase, pi 2 [Source:MGI Symbol;Acc:MGI:95864]	retained_intron;protein_coding	44.2736	79.7314	37.4102	104.03	215.196	146.933	0.346267	-1.53004	1.48831e-07	1.16566e-05	down	yes
Ermp1	endoplasmic reticulum metallopeptidase 1 [Source:MGI Symbol;Acc:MGI:106250]	protein_coding;retained_intron;processed_transcript	9.7605	6.79867	6.69554	3.87722	3.2303	3.25262	2.24464	1.16648	1.49885e-07	1.17059e-05	up	yes
Cabyr	calcium-binding tyrosine-(Y)-phosphorylation regulated (fibrousheathin 2) [Source:MGI Symbol;Acc:MGI:1918382]	protein_coding;nonsense_mediated_decay	2.29531	2.38532	2.23443	5.10748	5.33925	4.00102	0.478625	-1.06303	1.54079e-07	1.19656e-05	down	yes
Grhl1	grainyhead like transcription factor 1 [Source:MGI Symbol;Acc:MGI:2182540]	protein_coding;processed_transcript	0.482953	0.459015	0.449804	0.121558	0.0828733	0.0820579	4.85802	2.28037	1.58673e-07	1.22878e-05	up	yes
Capn3	calpain 3 [Source:MGI Symbol;Acc:MGI:107437]	protein_coding;retained_intron;processed_transcript	0.107863	0.118309	0.143528	0.731584	0.362837	1.10221	0.168303	-2.57087	1.6218e-07	1.24892e-05	down	yes
Erbb4	erb-b2 receptor tyrosine kinase 4 [Source:MGI Symbol;Acc:MGI:104771]	protein_coding	0.274232	0.186024	0.16477	0.0133045	0.0441116	0.0251009	7.57451	2.92115	1.71727e-07	1.31876e-05	up	yes
Map3k13	mitogen-activated protein kinase kinase kinase 13 [Source:MGI Symbol;Acc:MGI:2444243]	protein_coding	2.92928	2.2043	2.98877	1.27642	1.24152	1.06321	2.26808	1.18147	1.75016e-07	1.34028e-05	up	yes
Acat1	acetyl-Coenzyme A acetyltransferase 1 [Source:MGI Symbol;Acc:MGI:87870]	protein_coding;processed_transcript;retained_intron	92.6563	95.8467	115.111	46.6598	59.2147	44.3554	2.02099	1.01507	1.8253e-07	1.3901e-05	up	yes
Pklr	pyruvate kinase liver and red blood cell [Source:MGI Symbol;Acc:MGI:97604]	protein_coding;processed_transcript	143.687	110.76	116.93	47.3379	70.4678	37.5583	2.39037	1.25723	1.98882e-07	1.51046e-05	up	yes
Gm15611	predicted gene 15611 [Source:MGI Symbol;Acc:MGI:3783057]	lincRNA	0	0.193886	0	8.31327	1.20871	2.12832	0.0166422	-5.90901	2.04565e-07	1.54936e-05	down	yes
Rhbdf2	rhomboid 5 homolog 2 [Source:MGI Symbol;Acc:MGI:2442473]	protein_coding;processed_transcript;retained_intron	5.64227	5.24895	5.19033	2.15402	3.01019	2.10635	2.21187	1.14527	2.06803e-07	1.56202e-05	up	yes
Gm44202	predicted gene, 44202 [Source:MGI Symbol;Acc:MGI:5690594]	lincRNA	1.05122	1.38767	1.06538	0	0	0	11680.9	13.5119	2.08287e-07	1.56892e-05	up	yes
Hspb1	heat shock protein 1 [Source:MGI Symbol;Acc:MGI:96240]	protein_coding	35.7863	40.2793	17.6629	13.0861	4.98806	5.18671	4.02945	2.01058	2.14047e-07	1.60792e-05	up	yes
Gm35164	predicted gene, 35164 [Source:MGI Symbol;Acc:MGI:5594323]	lincRNA	0	0	0	0.440201	0.112926	0.49149	0.000287187	-11.7657	2.21463e-07	1.65461e-05	down	yes
Itih3	inter-alpha trypsin inhibitor, heavy chain 3 [Source:MGI Symbol;Acc:MGI:96620]	retained_intron;protein_coding	321.794	238.378	205.945	542.537	455.059	621.391	0.473208	-1.07945	2.23979e-07	1.66888e-05	down	yes
Slc16a7	solute carrier family 16 (monocarboxylic acid transporters), member 7 [Source:MGI Symbol;Acc:MGI:1330284]	protein_coding;processed_transcript	15.8625	11.5986	14.5957	7.39346	2.98412	3.01525	3.14025	1.65088	2.29161e-07	1.70289e-05	up	yes
Krt23	keratin 23 [Source:MGI Symbol;Acc:MGI:2148866]	protein_coding	1.18766	2.80339	4.0983	0.098749	0.525858	0.256222	9.18379	3.19909	2.48316e-07	1.83043e-05	up	yes
Denn2b	DENN domain containing 2B [Source:MGI Symbol;Acc:MGI:108517]	protein_coding;retained_intron	8.24999	7.842	7.31041	2.88436	3.55645	4.02681	2.23569	1.16072	2.54358e-07	1.86997e-05	up	yes
Aldh1a7	aldehyde dehydrogenase family 1, subfamily A7 [Source:MGI Symbol;Acc:MGI:1347050]	protein_coding	118.872	138.795	114.336	69.6317	33.0014	43.678	2.54254	1.34627	2.90066e-07	2.10998e-05	up	yes
Atp11a	ATPase, class VI, type 11A [Source:MGI Symbol;Acc:MGI:1354735]	protein_coding;retained_intron;processed_transcript;nonsense_mediated_decay	1.68852	1.36513	1.28198	2.32884	4.18331	4.40849	0.397012	-1.33275	3.02819e-07	2.19119e-05	down	yes
Aspg	asparaginase [Source:MGI Symbol;Acc:MGI:2144822]	retained_intron;nonsense_mediated_decay;protein_coding	28.604	43.9768	34.68	73.4126	91.7376	55.9599	0.485101	-1.04364	3.30215e-07	2.37684e-05	down	yes
Fkbp11	FK506 binding protein 11 [Source:MGI Symbol;Acc:MGI:1913370]	protein_coding;retained_intron	0.797818	1.42928	0.488196	3.04606	3.13121	3.25585	0.287846	-1.79663	3.31063e-07	2.37684e-05	down	yes
B930095G15Rik	RIKEN cDNA B930095G15 gene [Source:MGI Symbol;Acc:MGI:2443701]	sense_intronic	0.254619	0.390047	0.333458	0.857313	1.10742	0.996048	0.33036	-1.59789	3.54522e-07	2.53208e-05	down	yes
Dclk3	doublecortin-like kinase 3 [Source:MGI Symbol;Acc:MGI:3039580]	protein_coding	0.576323	0.953648	1.31628	3.52706	3.5272	2.20883	0.307268	-1.70243	3.56441e-07	2.53921e-05	down	yes
Cyp2c23	cytochrome P450, family 2, subfamily c, polypeptide 23 [Source:MGI Symbol;Acc:MGI:1888897]	protein_coding	38.8793	56.6223	65.7582	130.648	111.536	93.3569	0.480597	-1.0571	3.60374e-07	2.56061e-05	down	yes
Col15a1	collagen, type XV, alpha 1 [Source:MGI Symbol;Acc:MGI:88449]	protein_coding	1.27116	0.824183	0.432797	2.67481	2.34316	3.34218	0.302404	-1.72545	3.63349e-07	2.57511e-05	down	yes
Hrnr	hornerin [Source:MGI Symbol;Acc:MGI:3046938]	protein_coding	0	0.147437	0	0	0	0	491.457	8.94092	3.8404e-07	2.69404e-05	up	yes
Serpinb5	serine (or cysteine) peptidase inhibitor, clade B, member 5 [Source:MGI Symbol;Acc:MGI:109579]	protein_coding	0	0.594532	0	0	0	0	1981.77	10.9526	3.8404e-07	2.69404e-05	up	yes
Fam81a	family with sequence similarity 81, member A [Source:MGI Symbol;Acc:MGI:1924136]	protein_coding	0.304749	0.306127	0.260388	0.727198	1.04494	1.00451	0.313784	-1.67216	4.27958e-07	2.97939e-05	down	yes
Hapln4	hyaluronan and proteoglycan link protein 4 [Source:MGI Symbol;Acc:MGI:2679531]	protein_coding;retained_intron	1.58347	1.44925	1.57177	2.67264	4.23877	5.07035	0.384292	-1.37973	4.38265e-07	3.03581e-05	down	yes
Fam222a	family with sequence similarity 222, member A [Source:MGI Symbol;Acc:MGI:3605543]	protein_coding;processed_transcript	0.517417	0.582067	0.530268	1.16804	1.92583	2.27478	0.303569	-1.7199	4.43816e-07	3.06656e-05	down	yes
Lgalsl	lectin, galactoside binding-like [Source:MGI Symbol;Acc:MGI:1916114]	protein_coding;processed_transcript	4.98951	5.06377	4.54984	1.70543	1.93733	2.43838	2.40138	1.26386	4.49135e-07	3.09555e-05	up	yes
Tgif1	TGFB-induced factor homeobox 1 [Source:MGI Symbol;Acc:MGI:1194497]	protein_coding;retained_intron	3.7044	4.41423	3.73662	1.47227	1.92149	1.88582	2.24549	1.16703	4.69157e-07	3.22548e-05	up	yes
Them7	thioesterase superfamily member 7 [Source:MGI Symbol;Acc:MGI:1921338]	protein_coding;processed_transcript	15.4195	11.7379	13.3547	4.18709	5.91707	6.07442	2.50406	1.32427	4.79319e-07	3.27899e-05	up	yes
Gm42944	predicted gene 42944 [Source:MGI Symbol;Acc:MGI:5663081]	TEC	0.03385	0.025642	0.05801	0.547426	0.30043	0.24372	0.107644	-3.21566	5.20934e-07	3.55486e-05	down	yes
Rhobtb1	Rho-related BTB domain containing 1 [Source:MGI Symbol;Acc:MGI:1916538]	protein_coding;processed_transcript;nonsense_mediated_decay;retained_intron	23.3167	18.0813	26.374	10.0215	11.9462	10.1691	2.10885	1.07646	5.2283e-07	3.55899e-05	up	yes
Gm16559	predicted gene 16559 [Source:MGI Symbol;Acc:MGI:4414979]	antisense	7.10381	5.63546	3.61351	36.1391	10.8862	13.887	0.268464	-1.8972	5.36654e-07	3.64409e-05	down	yes
Tert	telomerase reverse transcriptase [Source:MGI Symbol;Acc:MGI:1202709]	nonsense_mediated_decay;protein_coding;retained_intron	0.742226	0.587839	0.761362	1.69126	1.44681	2.02133	0.405363	-1.30271	5.4356e-07	3.68192e-05	down	yes
Ppp1r9a	protein phosphatase 1, regulatory subunit 9A [Source:MGI Symbol;Acc:MGI:2442401]	protein_coding;retained_intron;nonsense_mediated_decay	0.695698	0.59079	0.672624	1.27675	1.22458	1.57566	0.480529	-1.05731	5.6652e-07	3.82695e-05	down	yes
Adamts7	a disintegrin-like and metallopeptidase (reprolysin type) with thrombospondin type 1 motif, 7 [Source:MGI Symbol;Acc:MGI:1347346]	protein_coding;retained_intron;nonsense_mediated_decay;processed_transcript	0.534431	1.0431	0.551112	3.20601	1.94152	1.50856	0.319804	-1.64474	5.67748e-07	3.82695e-05	down	yes
H2-K2	histocompatibility 2, K region locus 2 [Source:MGI Symbol;Acc:MGI:95906]	processed_transcript;transcribed_unprocessed_pseudogene	6.96707	10.4247	7.77578	4.0353	3.44478	2.92891	2.41786	1.27373	5.70368e-07	3.83524e-05	up	yes
Pole4	polymerase (DNA-directed), epsilon 4 (p12 subunit) [Source:MGI Symbol;Acc:MGI:1914229]	protein_coding;processed_transcript	9.64236	12.2729	10.8722	5.11944	6.04592	4.90054	2.04081	1.02914	5.78958e-07	3.88352e-05	up	yes
1700017B05Rik	RIKEN cDNA 1700017B05 gene [Source:MGI Symbol;Acc:MGI:1921461]	protein_coding;processed_transcript	5.00101	4.02405	4.36075	1.76684	1.70492	2.24386	2.34197	1.22772	5.81903e-07	3.8938e-05	up	yes
Vps37b	vacuolar protein sorting 37B [Source:MGI Symbol;Acc:MGI:1916724]	protein_coding;processed_transcript	13.2417	10.9859	13.9105	5.72881	6.268	6.3451	2.07928	1.05609	6.54248e-07	4.3673e-05	up	yes
Tbc1d2b	TBC1 domain family, member 2B [Source:MGI Symbol;Acc:MGI:1914266]	protein_coding;nonsense_mediated_decay;processed_transcript	1.85243	1.89952	1.81621	4.90367	3.10912	3.21658	0.495857	-1.012	7.38379e-07	4.88163e-05	down	yes
Ect2	ect2 oncogene [Source:MGI Symbol;Acc:MGI:95281]	protein_coding;nonsense_mediated_decay;retained_intron	0.684245	0.794689	0.570181	0.163904	0.233118	0.16749	3.62988	1.85992	7.61466e-07	5.02221e-05	up	yes
Gm16170	predicted gene 16170 [Source:MGI Symbol;Acc:MGI:3805548]	antisense	1.93074	1.02961	1.4361	0.306175	0.469366	0.402255	3.73278	1.90025	7.80784e-07	5.13733e-05	up	yes
Fras1	Fraser extracellular matrix complex subunit 1 [Source:MGI Symbol;Acc:MGI:2385368]	protein_coding	0.0975642	0.0658163	0.105469	0.260047	0.276857	0.264631	0.335418	-1.57597	7.94791e-07	5.20465e-05	down	yes
Mfge8	milk fat globule-EGF factor 8 protein [Source:MGI Symbol;Acc:MGI:102768]	protein_coding;retained_intron	6.12139	5.50405	3.92871	2.16441	2.16303	2.37847	2.31947	1.21379	8.53399e-07	5.56202e-05	up	yes
L3hypdh	L-3-hydroxyproline dehydratase (trans-) [Source:MGI Symbol;Acc:MGI:1914467]	protein_coding;retained_intron;processed_transcript	8.01734	9.01456	7.65786	4.62746	4.18215	3.34824	2.03077	1.02202	8.77173e-07	5.69007e-05	up	yes
Blm	Bloom syndrome, RecQ like helicase [Source:MGI Symbol;Acc:MGI:1328362]	nonsense_mediated_decay;retained_intron;processed_transcript;protein_coding	0.671467	0.631793	0.969267	2.07477	1.42083	2.07598	0.407878	-1.29379	9.44376e-07	6.08306e-05	down	yes
Pnldc1	poly(A)-specific ribonuclease (PARN)-like domain containing 1 [Source:MGI Symbol;Acc:MGI:2685159]	nonsense_mediated_decay;retained_intron;protein_coding	3.19447	1.88506	2.84462	0.747805	0.942755	0.871253	3.09318	1.62909	1.12404e-06	7.17332e-05	up	yes
Rnf152	ring finger protein 152 [Source:MGI Symbol;Acc:MGI:2443787]	protein_coding	1.3418	1.1039	1.02388	5.05205	2.70275	1.87389	0.360337	-1.47258	1.18093e-06	7.51893e-05	down	yes
Dusp1	dual specificity phosphatase 1 [Source:MGI Symbol;Acc:MGI:105120]	protein_coding;retained_intron	26.3917	17.1764	21.1704	5.92058	11.2719	8.01402	2.56833	1.36083	1.18416e-06	7.52217e-05	up	yes
Aldh3b1	aldehyde dehydrogenase 3 family, member B1 [Source:MGI Symbol;Acc:MGI:1914939]	protein_coding;processed_transcript	0.753352	0.797229	0.639451	2.03512	2.23791	1.73973	0.364231	-1.45708	1.25775e-06	7.95296e-05	down	yes
Smad9	SMAD family member 9 [Source:MGI Symbol;Acc:MGI:1859993]	protein_coding	1.55523	1.17045	0.809179	3.97138	2.85384	2.29734	0.387485	-1.36779	1.28471e-06	8.10482e-05	down	yes
Ehhadh	enoyl-Coenzyme A, hydratase/3-hydroxyacyl Coenzyme A dehydrogenase [Source:MGI Symbol;Acc:MGI:1277964]	protein_coding	96.4263	81.0032	125.778	58.1645	36.0121	35.2479	2.34274	1.22819	1.29053e-06	8.12295e-05	up	yes
Acad12	acyl-Coenzyme A dehydrogenase family, member 12 [Source:MGI Symbol;Acc:MGI:2443320]	protein_coding	2.10693	2.54599	2.63453	0.839107	1.24416	1.00777	2.35761	1.23732	1.30771e-06	8.19371e-05	up	yes
Gck	glucokinase [Source:MGI Symbol;Acc:MGI:1270854]	protein_coding	71.5749	103.447	85.7221	43.6914	43.4505	21.6275	2.39722	1.26136	1.37122e-06	8.57214e-05	up	yes
Ets2	E26 avian leukemia oncogene 2, 3' domain [Source:MGI Symbol;Acc:MGI:95456]	protein_coding;retained_intron	8.53855	6.03355	6.25049	3.81759	3.01999	2.2724	2.28569	1.19263	1.39444e-06	8.69071e-05	up	yes
Tiam2	T cell lymphoma invasion and metastasis 2 [Source:MGI Symbol;Acc:MGI:1344338]	protein_coding;processed_transcript;nonsense_mediated_decay	0.521773	0.62661	0.486476	1.12695	0.981676	1.2056	0.493284	-1.01951	1.43753e-06	8.90588e-05	down	yes
Gabbr2	gamma-aminobutyric acid (GABA) B receptor, 2 [Source:MGI Symbol;Acc:MGI:2386030]	protein_coding;processed_transcript	3.36856	2.56285	3.135	5.06418	7.64187	5.60699	0.49508	-1.01427	1.52469e-06	9.40362e-05	down	yes
Cyp8b1	cytochrome P450, family 8, subfamily b, polypeptide 1 [Source:MGI Symbol;Acc:MGI:1338044]	protein_coding	101.495	147.42	170.12	56.3727	44.0329	70.0873	2.45778	1.29736	1.53408e-06	9.44042e-05	up	yes
Fam126a	family with sequence similarity 126, member A [Source:MGI Symbol;Acc:MGI:2149839]	protein_coding;retained_intron	1.31295	0.986864	1.00194	0.418204	0.504517	0.451483	2.40267	1.26464	1.58152e-06	9.71069e-05	up	yes
Gm8355	predicted pseudogene 8355 [Source:MGI Symbol;Acc:MGI:3645191]	processed_pseudogene	6.69316	11.0816	11.3644	4.14882	3.00744	4.00807	2.61002	1.38406	1.75631e-06	0.00010736	up	yes
Dnmbp	dynamin binding protein [Source:MGI Symbol;Acc:MGI:1917352]	protein_coding;processed_transcript	12.4111	11.2804	19.0367	6.44179	5.97071	6.49865	2.25942	1.17595	1.78488e-06	0.000108866	up	yes
Olfr16	olfactory receptor 16 [Source:MGI Symbol;Acc:MGI:106648]	protein_coding	0	0	0	0.224954	0.054274	0.294816	0.000522608	-10.902	1.8938e-06	0.000115254	down	yes
Tmem189	transmembrane protein 189 [Source:MGI Symbol;Acc:MGI:2142624]	protein_coding;retained_intron	15.1429	12.6361	13.9222	5.93244	7.58281	7.17182	2.01581	1.01136	1.99546e-06	0.000120907	up	yes
Gstt3	glutathione S-transferase, theta 3 [Source:MGI Symbol;Acc:MGI:2143526]	protein_coding;processed_transcript;retained_intron	10.999	16.6756	24.7244	8.06014	6.65095	4.77866	2.68854	1.42682	2.06634e-06	0.000124654	up	yes
Pdlim2	PDZ and LIM domain 2 [Source:MGI Symbol;Acc:MGI:2384850]	retained_intron;protein_coding	0.818814	0.846354	0.713587	0.246246	0.205452	0.0740285	4.52469	2.17782	2.16366e-06	0.000129956	up	yes
Whrn	whirlin [Source:MGI Symbol;Acc:MGI:2682003]	retained_intron;protein_coding;processed_transcript	0.0429814	0.0946846	0.107638	0.39324	0.436772	0.27475	0.222043	-2.17109	2.26393e-06	0.000135389	down	yes
Pdia5	protein disulfide isomerase associated 5 [Source:MGI Symbol;Acc:MGI:1919849]	protein_coding;processed_transcript;retained_intron	12.6276	14.5254	11.3085	18.0686	42.195	30.8061	0.422331	-1.24355	2.34472e-06	0.000139917	down	yes
Flacc1	flagellum associated containing coiled-coil domains 1 [Source:MGI Symbol;Acc:MGI:1918359]	protein_coding;retained_intron	0.281902	0.048448	0.143424	0	0	0	1579.25	10.625	2.51373e-06	0.000148396	up	yes
Spsb4	splA/ryanodine receptor domain and SOCS box containing 4 [Source:MGI Symbol;Acc:MGI:2183445]	protein_coding;processed_transcript;retained_intron	0.143543	0.174815	0.0751803	0.562167	0.609938	0.483794	0.237658	-2.07304	2.66291e-06	0.000155868	down	yes
Gm8893	predicted gene 8893 [Source:MGI Symbol;Acc:MGI:3779818]	unprocessed_pseudogene	90.614	117.264	145.92	193.132	250.206	270.573	0.495577	-1.01282	2.74979e-06	0.000160612	down	yes
Hcn3	hyperpolarization-activated, cyclic nucleotide-gated K+ 3 [Source:MGI Symbol;Acc:MGI:1298211]	protein_coding	6.5508	6.70426	5.06835	3.06709	3.04446	1.67799	2.35231	1.23408	2.89571e-06	0.000168778	up	yes
Gm3839	predicted pseudogene 3839 [Source:MGI Symbol;Acc:MGI:3782011]	protein_coding	2.57698	2.11135	1.87518	2.73728	10.1293	14.1973	0.242519	-2.04383	2.9275e-06	0.00017027	down	yes
Gm33543	predicted gene, 33543 [Source:MGI Symbol;Acc:MGI:5592702]	retained_intron;protein_coding	4.33914	4.50479	4.23507	13.3723	6.99824	9.01599	0.445068	-1.1679	3.15489e-06	0.000182725	down	yes
Mad2l1	MAD2 mitotic arrest deficient-like 1 [Source:MGI Symbol;Acc:MGI:1860374]	protein_coding;retained_intron	0.987378	0.711792	0.607027	0.328077	0.240644	0.175646	3.0982	1.63143	3.3473e-06	0.000192655	up	yes
Vnn3	vanin 3 [Source:MGI Symbol;Acc:MGI:1347055]	protein_coding	36.5321	36.8553	46.1581	23.5835	14.0027	17.2518	2.17998	1.12431	3.36804e-06	0.000193445	up	yes
Hexb	hexosaminidase B [Source:MGI Symbol;Acc:MGI:96074]	protein_coding;processed_transcript	7.197	7.81259	8.10559	2.65748	3.67397	3.72052	2.29957	1.20136	3.4443e-06	0.000197414	up	yes
Tbx3os1	T-box 3, opposite strand 1 [Source:MGI Symbol;Acc:MGI:3780472]	antisense	1.16766	1.43548	1.59079	5.62689	2.55294	3.12451	0.371002	-1.4305	3.51685e-06	0.000201153	down	yes
Mgmt	O-6-methylguanine-DNA methyltransferase [Source:MGI Symbol;Acc:MGI:96977]	protein_coding	5.48688	8.8739	6.2991	3.00495	3.3266	2.95103	2.22566	1.15423	3.75712e-06	0.000213128	up	yes
Ildr2	immunoglobulin-like domain containing receptor 2 [Source:MGI Symbol;Acc:MGI:1196370]	protein_coding	6.01428	5.41844	7.17882	3.53124	2.37648	2.92877	2.10621	1.07465	4.01018e-06	0.000227016	up	yes
Col6a6	collagen, type VI, alpha 6 [Source:MGI Symbol;Acc:MGI:2444259]	protein_coding	0.0592061	0.0242823	0.0249443	0.332075	0.091618	0.386515	0.133833	-2.90149	4.03688e-06	0.000228059	down	yes
Entpd5	ectonucleoside triphosphate diphosphohydrolase 5 [Source:MGI Symbol;Acc:MGI:1321385]	protein_coding;retained_intron;processed_transcript	56.4837	50.9989	55.6446	35.7282	21.0955	19.1501	2.14715	1.10242	4.49639e-06	0.000250933	up	yes
Chd1l	chromodomain helicase DNA binding protein 1-like [Source:MGI Symbol;Acc:MGI:1915308]	protein_coding;retained_intron	7.08227	4.57878	6.54208	2.3705	3.13801	2.5401	2.26165	1.17738	4.63944e-06	0.000257873	up	yes
Sort1	sortilin 1 [Source:MGI Symbol;Acc:MGI:1338015]	protein_coding;retained_intron	1.04532	1.00675	0.687542	2.37164	1.98467	1.52136	0.466106	-1.10127	4.78212e-06	0.000264598	down	yes
Slc45a3	solute carrier family 45, member 3 [Source:MGI Symbol;Acc:MGI:1922082]	protein_coding;processed_transcript	16.7124	16.8617	18.1346	5.42672	7.85447	9.40495	2.27931	1.1886	4.78923e-06	0.000264598	up	yes
Treh	trehalase (brush-border membrane glycoprotein) [Source:MGI Symbol;Acc:MGI:1926230]	protein_coding;nonsense_mediated_decay	4.0935	3.82474	3.51687	0.234311	0.799697	1.24608	5.01519	2.32631	4.81248e-06	0.000265351	up	yes
Nr3c2	nuclear receptor subfamily 3, group C, member 2 [Source:MGI Symbol;Acc:MGI:99459]	protein_coding;nonsense_mediated_decay	1.59776	0.792357	1.05649	2.95655	2.871	2.30843	0.423626	-1.23914	4.91735e-06	0.000270052	down	yes
Slc2a5	solute carrier family 2 (facilitated glucose transporter), member 5 [Source:MGI Symbol;Acc:MGI:1928369]	protein_coding;processed_transcript;retained_intron	0.846816	1.01017	1.08798	1.4556	3.69041	4.36989	0.309478	-1.69209	4.9348e-06	0.000270472	down	yes
Cspg5	chondroitin sulfate proteoglycan 5 [Source:MGI Symbol;Acc:MGI:1352747]	protein_coding;retained_intron	0.0233331	0.0737829	0.0525193	0.192001	0.248623	0.297211	0.202803	-2.30185	5.07196e-06	0.000276889	down	yes
Crybb3	crystallin, beta B3 [Source:MGI Symbol;Acc:MGI:102717]	protein_coding;retained_intron;processed_transcript	0.118808	0.0384439	0.0549791	0.116632	0.788079	2.06195	0.0715387	-3.80513	5.11406e-06	0.000278635	down	yes
Gbp10	guanylate-binding protein 10 [Source:MGI Symbol;Acc:MGI:4359647]	protein_coding;retained_intron	1.89726	2.32693	2.03468	0.696218	1.07015	0.673827	2.5649	1.3589	5.42481e-06	0.000294403	up	yes
Cfap44	cilia and flagella associated protein 44 [Source:MGI Symbol;Acc:MGI:1277238]	protein_coding	0.102255	0.0351417	0.0348229	0	0	0	574.067	9.16507	5.54546e-06	0.000300359	up	yes
Kcp	kielin/chordin-like protein [Source:MGI Symbol;Acc:MGI:2141640]	nonsense_mediated_decay;retained_intron;protein_coding	0.397817	0.565031	0.511981	0.691264	1.94363	2.2041	0.30478	-1.71416	5.68104e-06	0.000307099	down	yes
Col14a1	collagen, type XIV, alpha 1 [Source:MGI Symbol;Acc:MGI:1341272]	protein_coding	7.33292	4.22508	4.8722	2.79043	2.36385	2.12791	2.25622	1.1739	5.75271e-06	0.000310365	up	yes
Lrp2	low density lipoprotein receptor-related protein 2 [Source:MGI Symbol;Acc:MGI:95794]	protein_coding	0.0198367	0.00465068	0.0215048	0.0739888	0.101171	0.170918	0.132895	-2.91164	6.16311e-06	0.00033121	down	yes
Fkbp5	FK506 binding protein 5 [Source:MGI Symbol;Acc:MGI:104670]	protein_coding;processed_transcript;retained_intron	13.3237	14.6394	21.164	8.99472	5.29425	7.1113	2.29563	1.19889	6.21798e-06	0.000332216	up	yes
Tcim	transcriptional and immune response regulator [Source:MGI Symbol;Acc:MGI:1916318]	protein_coding	45.0318	37.01	38.7894	9.97755	20.389	18.5816	2.46855	1.30366	6.37106e-06	0.000339737	up	yes
4933431G14Rik	RIKEN cDNA 4933431G14 gene [Source:MGI Symbol;Acc:MGI:1918515]	antisense	1.33763	0.567097	1.00086	3.99431	1.98603	5.28623	0.257894	-1.95515	6.40646e-06	0.000340965	down	yes
Ranbp3l	RAN binding protein 3-like [Source:MGI Symbol;Acc:MGI:2444654]	retained_intron;protein_coding	0	0.0288605	0.0216247	0.435919	0.183186	0.157411	0.065015	-3.94308	6.5904e-06	0.000350079	down	yes
Rcan2	regulator of calcineurin 2 [Source:MGI Symbol;Acc:MGI:1858219]	protein_coding	7.4729	4.80677	6.07989	2.22389	0.667202	2.25503	3.56765	1.83497	6.6036e-06	0.000350105	up	yes
Jun	jun proto-oncogene [Source:MGI Symbol;Acc:MGI:96646]	protein_coding	49.8649	27.4174	62.0092	8.36785	19.6144	17.4894	3.06326	1.61507	6.90239e-06	0.000365244	up	yes
Ctps	cytidine 5'-triphosphate synthase [Source:MGI Symbol;Acc:MGI:1858304]	protein_coding;processed_transcript	2.85824	2.43969	2.23107	0.707193	0.718027	1.17764	2.89259	1.53236	7e-06	0.000369422	up	yes
1810053B23Rik	RIKEN cDNA 1810053B23 gene [Source:MGI Symbol;Acc:MGI:1917107]	lincRNA;retained_intron	0.620375	1.1011	1.14031	0.325991	0.136362	0.257538	3.97532	1.99107	7.00814e-06	0.000369422	up	yes
Mup-ps14	major urinary protein, pseudogene 14 [Source:MGI Symbol;Acc:MGI:3651980]	unprocessed_pseudogene	4.01989	3.69592	2.30691	0	0.236362	0.447656	14.6527	3.8731	7.20508e-06	0.000379078	up	yes
Serpina11	serine (or cysteine) peptidase inhibitor, clade A (alpha-1 antiproteinase, antitrypsin), member 11 [Source:MGI Symbol;Acc:MGI:2685741]	protein_coding;processed_transcript	27.4542	35.344	24.7243	39.717	77.9256	73.6348	0.457568	-1.12794	7.26844e-06	0.000380958	down	yes
S1pr5	sphingosine-1-phosphate receptor 5 [Source:MGI Symbol;Acc:MGI:2150641]	protein_coding	0.867029	0.891253	0.777243	2.23814	1.65233	2.65595	0.387315	-1.36842	7.35098e-06	0.000384553	down	yes
Cbr3	carbonyl reductase 3 [Source:MGI Symbol;Acc:MGI:1309992]	protein_coding;nonsense_mediated_decay	2.45617	1.13117	1.01998	0.255341	0.0969122	0.265089	7.46315	2.89978	7.45097e-06	0.000389045	up	yes
Stap1	signal transducing adaptor family member 1 [Source:MGI Symbol;Acc:MGI:1926193]	protein_coding;retained_intron	1.73425	1.38996	1.34867	0.683244	0.690245	0.630173	2.23235	1.15857	7.52472e-06	0.000392153	up	yes
Gm16548	predicted gene 16548 [Source:MGI Symbol;Acc:MGI:4414968]	lincRNA	2.92299	3.38073	2.79623	6.03162	8.2785	5.47711	0.45989	-1.12064	7.66024e-06	0.000398462	down	yes
Gldc	glycine decarboxylase [Source:MGI Symbol;Acc:MGI:1341155]	protein_coding;retained_intron	16.9869	20.9175	25.5145	12.6101	9.33042	9.70591	2.00398	1.00287	7.73013e-06	0.000401341	up	yes
C3	complement component 3 [Source:MGI Symbol;Acc:MGI:88227]	protein_coding;processed_transcript	1134.31	724.584	938.634	2321.38	1326.23	2341.1	0.467133	-1.09809	7.79061e-06	0.000402963	down	yes
Tspan33	tetraspanin 33 [Source:MGI Symbol;Acc:MGI:1919012]	protein_coding;retained_intron	0.64378	0.620989	0.834833	1.19482	2.01232	2.15598	0.391489	-1.35296	7.90277e-06	0.000406725	down	yes
Mup3	major urinary protein 3 [Source:MGI Symbol;Acc:MGI:97235]	protein_coding	1801.24	2863.39	2271.46	2957.15	7559.91	6305.24	0.412315	-1.27818	8.16943e-06	0.000418703	down	yes
Zbtb42	zinc finger and BTB domain containing 42 [Source:MGI Symbol;Acc:MGI:3644133]	protein_coding	1.16328	1.52003	1.26389	2.90008	2.79043	2.21006	0.499611	-1.00112	8.37829e-06	0.000426952	down	yes
Bahcc1	BAH domain and coiled-coil containing 1 [Source:MGI Symbol;Acc:MGI:2679272]	protein_coding;processed_transcript	0.368559	0.434748	0.504564	1.15002	0.761045	0.917842	0.462325	-1.11302	8.43398e-06	0.00042742	down	yes
Sall2	spalt like transcription factor 2 [Source:MGI Symbol;Acc:MGI:1354373]	protein_coding	0.209819	0.404822	0.44337	0.986485	0.988151	1.03222	0.351866	-1.5069	8.48498e-06	0.000429215	down	yes
Olig1	oligodendrocyte transcription factor 1 [Source:MGI Symbol;Acc:MGI:1355334]	protein_coding	2.91682	5.58438	3.79164	1.71119	1.62545	1.03174	2.81405	1.49265	8.51652e-06	0.000430022	up	yes
Gm15318	predicted gene 15318 [Source:MGI Symbol;Acc:MGI:3705106]	antisense	1.401	1.86657	1.71837	2.67162	4.96368	4.8332	0.399883	-1.32235	8.67426e-06	0.000437186	down	yes
Marveld2	MARVEL (membrane-associating) domain containing 2 [Source:MGI Symbol;Acc:MGI:2446166]	protein_coding	2.04398	2.24326	1.53619	5.70369	3.68556	3.33331	0.457724	-1.12745	8.83461e-06	0.000444455	down	yes
Zbtb21	zinc finger and BTB domain containing 21 [Source:MGI Symbol;Acc:MGI:1927240]	protein_coding;processed_transcript;retained_intron	2.72285	3.01038	2.9566	0.78239	1.57569	1.16752	2.46479	1.30146	9.25357e-06	0.000462998	up	yes
Gpat3	glycerol-3-phosphate acyltransferase 3 [Source:MGI Symbol;Acc:MGI:3603816]	protein_coding	8.56501	4.94165	5.23876	3.22498	1.31645	1.79978	2.95612	1.56371	9.34132e-06	0.000465698	up	yes
Gm35696	predicted gene, 35696 [Source:MGI Symbol;Acc:MGI:5594855]	lincRNA	0.709336	0.879542	1.21386	1.68825	7.45783	4.18126	0.2103	-2.24948	9.88982e-06	0.000490382	down	yes
Ccr5	chemokine (C-C motif) receptor 5 [Source:MGI Symbol;Acc:MGI:107182]	protein_coding;processed_transcript;nonsense_mediated_decay	0.819974	0.489218	0.349769	0.160047	0.171442	0.136383	3.54575	1.82609	1.04883e-05	0.000517266	up	yes
Hnmt	histamine N-methyltransferase [Source:MGI Symbol;Acc:MGI:2153181]	protein_coding	23.1545	19.7124	16.5204	10.8422	9.9193	5.51594	2.26001	1.17633	1.09841e-05	0.000540749	up	yes
Krt79	keratin 79 [Source:MGI Symbol;Acc:MGI:2385030]	protein_coding;retained_intron;processed_transcript	0.00989089	0.530488	0.0399184	0	0.000995251	0	583.066	9.18752	1.10787e-05	0.000544124	up	yes
Tmem51	transmembrane protein 51 [Source:MGI Symbol;Acc:MGI:2384874]	protein_coding	1.8214	2.22556	2.29051	4.9561	5.41734	3.36977	0.461135	-1.11674	1.17769e-05	0.00057465	down	yes
Fgl1	fibrinogen-like protein 1 [Source:MGI Symbol;Acc:MGI:102795]	protein_coding;retained_intron	160.218	105.914	44.6519	300.111	240.567	276.968	0.380097	-1.39556	1.27393e-05	0.00061799	down	yes
Ttc39b	tetratricopeptide repeat domain 39B [Source:MGI Symbol;Acc:MGI:1917113]	protein_coding;retained_intron;processed_transcript	2.19437	1.4508	1.95771	4.99738	3.58864	2.85324	0.489794	-1.02975	1.27548e-05	0.00061799	down	yes
Gm17753	predicted gene, 17753 [Source:MGI Symbol;Acc:MGI:5009838]	lincRNA	1.61666	1.73029	2.00444	3.36491	5.52428	3.8176	0.421145	-1.24761	1.28914e-05	0.000623515	down	yes
Peg10	paternally expressed 10 [Source:MGI Symbol;Acc:MGI:2157785]	protein_coding	0.088899	0.111331	0.034191	0.711272	0.190652	0.427286	0.176361	-2.5034	1.32812e-05	0.000641241	down	yes
Bco1	beta-carotene oxygenase 1 [Source:MGI Symbol;Acc:MGI:1926923]	protein_coding	2.2629	2.94844	2.2029	4.74596	4.37565	6.00819	0.490042	-1.02902	1.36809e-05	0.000658236	down	yes
3930402G23Rik	RIKEN cDNA 3930402G23 gene [Source:MGI Symbol;Acc:MGI:1921277]	lincRNA	0	0.0378391	0.0462677	0.363433	0.240344	0.571382	0.0715706	-3.80449	1.3721e-05	0.000659014	down	yes
Gm37691	predicted gene, 37691 [Source:MGI Symbol;Acc:MGI:5610919]	TEC	1.95979	1.69058	1.41202	0.293759	0.454456	0.646173	3.63054	1.86018	1.38313e-05	0.000663158	up	yes
Zfp57	zinc finger protein 57 [Source:MGI Symbol;Acc:MGI:99204]	protein_coding;retained_intron	0.32293	0.590819	0.37781	0.0938898	0.0653191	0.0780273	5.44419	2.44472	1.40806e-05	0.000672768	up	yes
Saa2	serum amyloid A 2 [Source:MGI Symbol;Acc:MGI:98222]	protein_coding;retained_intron	148.174	142.484	16.1787	908.43	524.665	1677.99	0.0986271	-3.34187	1.50638e-05	0.000714791	down	yes
Dnaic1	dynein, axonemal, intermediate chain 1 [Source:MGI Symbol;Acc:MGI:1916172]	retained_intron;protein_coding	0.068047	0	0.0535516	0.73153	0.305963	0.610864	0.0737696	-3.76083	1.52562e-05	0.000722676	down	yes
Jph1	junctophilin 1 [Source:MGI Symbol;Acc:MGI:1891495]	protein_coding;nonsense_mediated_decay	0.131748	0.259978	0.256704	0.599509	0.597278	1.30576	0.259108	-1.94837	1.56662e-05	0.000735779	down	yes
Gm10076	predicted gene 10076 [Source:MGI Symbol;Acc:MGI:3704451]	lincRNA	16.3534	20.1001	17.2691	57.4023	46.145	23.4247	0.423106	-1.24091	1.58402e-05	0.000742684	down	yes
Hao2	hydroxyacid oxidase 2 [Source:MGI Symbol;Acc:MGI:96012]	protein_coding	1.208	1.1544	3.68615	0.046213	0.241543	0.431232	8.41259	3.07255	1.61293e-05	0.000752398	up	yes
Rec8	REC8 meiotic recombination protein [Source:MGI Symbol;Acc:MGI:1929645]	protein_coding;retained_intron	0.327069	0.738866	0.553671	2.32023	1.86658	1.05147	0.309187	-1.69345	1.6329e-05	0.000760431	down	yes
Tmprss7	transmembrane serine protease 7 [Source:MGI Symbol;Acc:MGI:2686594]	protein_coding	0.143632	0.139532	0.127504	0	0	0	1368.89	10.4188	1.64048e-05	0.000761979	up	yes
Fabp5	fatty acid binding protein 5, epidermal [Source:MGI Symbol;Acc:MGI:101790]	retained_intron;protein_coding	0.620367	3.27121	0.790284	9.76884	28.7809	20.3304	0.0795151	-3.65263	1.64176e-05	0.000761979	down	yes
Tlr1	toll-like receptor 1 [Source:MGI Symbol;Acc:MGI:1341295]	protein_coding;processed_transcript	0.942861	0.654146	0.343902	0.135303	0.14243	0.0990773	5.15089	2.36482	1.77024e-05	0.000817481	up	yes
Kdf1	keratinocyte differentiation factor 1 [Source:MGI Symbol;Acc:MGI:1916323]	protein_coding	1.1165	0.922894	0.686797	1.77757	2.96931	2.43516	0.379584	-1.39751	1.77803e-05	0.000819709	down	yes
Igfbp3	insulin-like growth factor binding protein 3 [Source:MGI Symbol;Acc:MGI:96438]	protein_coding	8.27392	8.33805	7.20288	1.76675	3.6994	3.74731	2.58479	1.37004	1.79332e-05	0.000825376	up	yes
Slc25a30	solute carrier family 25, member 30 [Source:MGI Symbol;Acc:MGI:1914804]	protein_coding;retained_intron;processed_transcript	13.904	22.808	14.2546	6.54466	10.0599	4.56363	2.4077	1.26766	1.80326e-05	0.000828568	up	yes
Stip1	stress-induced phosphoprotein 1 [Source:MGI Symbol;Acc:MGI:109130]	protein_coding	25.2052	46.7348	38.1706	17.9734	18.4734	16.8103	2.06753	1.04791	1.88087e-05	0.000859927	up	yes
Acad10	acyl-Coenzyme A dehydrogenase family, member 10 [Source:MGI Symbol;Acc:MGI:1919235]	retained_intron;protein_coding;processed_transcript	4.39638	4.77779	5.84996	2.0668	2.77407	2.57752	2.02525	1.0181	1.97605e-05	0.000897491	up	yes
Gatb	glutamyl-tRNA(Gln) amidotransferase, subunit B [Source:MGI Symbol;Acc:MGI:2442496]	processed_transcript;protein_coding	8.25983	10.0257	9.14058	3.91552	5.97099	3.80754	2.00277	1.002	2.12512e-05	0.000960451	up	yes
Gm44503	predicted readthrough transcript (NMD candidate), 44503 [Source:MGI Symbol;Acc:MGI:5141975]	nonsense_mediated_decay	0	0	0	0.155221	0.044932	0.05584	0.00117191	-9.73693	2.14825e-05	0.000967732	down	yes
Rrm2	ribonucleotide reductase M2 [Source:MGI Symbol;Acc:MGI:98181]	protein_coding;retained_intron	4.05809	2.73437	2.71815	1.29932	1.53156	1.14306	2.39324	1.25897	2.23652e-05	0.00100258	up	yes
Gldn	gliomedin [Source:MGI Symbol;Acc:MGI:2388361]	protein_coding	0.013107	0.021237	0	0.021797	0.109929	0.912538	0.0328882	-4.92628	2.2609e-05	0.00101187	down	yes
Il34	interleukin 34 [Source:MGI Symbol;Acc:MGI:1923777]	protein_coding;processed_transcript	1.44056	1.70058	1.48626	0.325096	0.620276	0.385765	3.47627	1.79754	2.34863e-05	0.00104942	up	yes
Ces2d-ps	carboxylesterase 2D, pseudogene [Source:MGI Symbol;Acc:MGI:3704319]	unprocessed_pseudogene	1.94775	5.07642	3.59988	1.14585	1.17057	0.976101	3.22672	1.69007	2.40118e-05	0.00107117	up	yes
Klhl25	kelch-like 25 [Source:MGI Symbol;Acc:MGI:2668031]	protein_coding;processed_transcript	8.49638	5.51868	9.7555	4.3382	3.168	3.13039	2.23479	1.16014	2.42404e-05	0.00107788	up	yes
Abi3	ABI gene family, member 3 [Source:MGI Symbol;Acc:MGI:1913860]	protein_coding;processed_transcript	1.97014	4.06228	4.24562	1.39183	1.35008	1.24792	2.57606	1.36517	2.43783e-05	0.00108226	up	yes
Gm37928	predicted gene, 37928 [Source:MGI Symbol;Acc:MGI:5611156]	TEC	0.01138	0.04806	0.042386	0.527623	0.157992	0.249209	0.108925	-3.19859	2.45983e-05	0.00109028	down	yes
Gm5096	predicted gene 5096 [Source:MGI Symbol;Acc:MGI:3643681]	protein_coding	135.672	137.957	164.369	23.6631	65.8225	67.8282	2.78424	1.47728	2.48882e-05	0.00110135	up	yes
Gm39929	predicted gene, 39929 [Source:MGI Symbol;Acc:MGI:5622814]	lincRNA	0.692261	1.42892	0.890413	0	0	0.063179	47.6677	5.57494	2.53162e-05	0.0011185	up	yes
Cyp2d41-ps	cytochrome P450, family 2, subfamily d, member 41, pseudogene [Source:MGI Symbol;Acc:MGI:3645691]	unprocessed_pseudogene	0.742891	0.731907	0.42492	1.09117	2.46805	5.13087	0.218607	-2.19359	2.58965e-05	0.00114048	down	yes
Rilpl1	Rab interacting lysosomal protein-like 1 [Source:MGI Symbol;Acc:MGI:1922945]	protein_coding;nonsense_mediated_decay	0.72012	0.676749	0.574529	1.36781	1.5837	3.45717	0.307614	-1.70081	2.60402e-05	0.00114498	down	yes
Atp4a	ATPase, H+/K+ exchanging, gastric, alpha polypeptide [Source:MGI Symbol;Acc:MGI:88113]	retained_intron;protein_coding;nonsense_mediated_decay	0.124368	0.175358	0.213781	0.929566	0.411479	0.667116	0.25571	-1.96742	2.62378e-05	0.00115183	down	yes
Tmem237	transmembrane protein 237 [Source:MGI Symbol;Acc:MGI:2138365]	protein_coding;retained_intron	2.72655	2.59667	1.60242	0.672387	1.05208	0.587694	2.99531	1.58271	2.67039e-05	0.00117043	up	yes
Gm10033	predicted gene 10033 [Source:MGI Symbol;Acc:MGI:3642803]	protein_coding;processed_transcript	0.590324	0.419583	0.457748	1.65611	0.935201	0.832843	0.428618	-1.22224	2.75172e-05	0.00120241	down	yes
Cntrl	centriolin [Source:MGI Symbol;Acc:MGI:1889576]	retained_intron;protein_coding;nonsense_mediated_decay	3.52865	4.47326	5.62783	1.985	2.14743	2.45686	2.06847	1.04856	2.75208e-05	0.00120241	up	yes
Azin2	antizyme inhibitor 2 [Source:MGI Symbol;Acc:MGI:2442093]	retained_intron;protein_coding	0.090287	0.282006	0.0875824	0.708127	0.64107	0.64737	0.230333	-2.11821	2.83695e-05	0.00123753	down	yes
Csrp3	cysteine and glycine-rich protein 3 [Source:MGI Symbol;Acc:MGI:1330824]	protein_coding;retained_intron	8.48731	13.6032	11.4065	3.71078	4.80545	6.01517	2.30514	1.20486	2.85883e-05	0.0012451	up	yes
Aatk	apoptosis-associated tyrosine kinase [Source:MGI Symbol;Acc:MGI:1197518]	processed_transcript;protein_coding;retained_intron	0.868068	1.78263	1.94141	0.125103	0.621	0.329077	4.27102	2.09458	2.93691e-05	0.00127709	up	yes
Adamts2	a disintegrin-like and metallopeptidase (reprolysin type) with thrombospondin type 1 motif, 2 [Source:MGI Symbol;Acc:MGI:1347356]	protein_coding	1.02493	0.814101	0.588284	0.355209	0.314125	0.311875	2.4738	1.30673	2.99641e-05	0.00129887	up	yes
Bhmt	betaine-homocysteine methyltransferase [Source:MGI Symbol;Acc:MGI:1339972]	protein_coding;retained_intron	565.634	521.381	635.221	107.921	256.505	291.824	2.62436	1.39197	3.01417e-05	0.00130452	up	yes
Rab36	RAB36, member RAS oncogene family [Source:MGI Symbol;Acc:MGI:1924127]	retained_intron;protein_coding	0.269506	0.146759	0.162696	0.562309	0.50416	0.688713	0.329858	-1.60008	3.0407e-05	0.00131393	down	yes
Gm5626	predicted gene 5626 [Source:MGI Symbol;Acc:MGI:3779505]	processed_pseudogene	0.935057	0.988631	0.672731	2.00255	2.71994	3.76788	0.305808	-1.7093	3.05392e-05	0.00131643	down	yes
Zfp820	zinc finger protein 820 [Source:MGI Symbol;Acc:MGI:1922674]	protein_coding	0.54748	0.256594	0.483585	1.64665	1.19725	0.997117	0.33524	-1.57674	3.05603e-05	0.00131643	down	yes
Dop1b	DOP1 leucine zipper like protein B [Source:MGI Symbol;Acc:MGI:1917278]	retained_intron;protein_coding;nonsense_mediated_decay;processed_transcript	6.42666	5.59039	7.52294	4.23328	1.86788	1.77481	2.48096	1.3109	3.08508e-05	0.00132481	up	yes
Sh3bp4	SH3-domain binding protein 4 [Source:MGI Symbol;Acc:MGI:2138297]	protein_coding	0.38683	0.310971	0.25593	0.828533	0.673307	1.04306	0.374762	-1.41595	3.18684e-05	0.00136425	down	yes
Zfp423	zinc finger protein 423 [Source:MGI Symbol;Acc:MGI:1891217]	protein_coding	0.455857	0.243002	0.390391	0.0324739	0.0725165	0.0928034	5.507	2.46127	3.37646e-05	0.00143209	up	yes
E230016M11Rik	RIKEN cDNA E230016M11 gene [Source:MGI Symbol;Acc:MGI:2443524]	retained_intron;bidirectional_promoter_lncRNA	0.466352	0.393231	0.324014	0.982661	0.991803	0.956833	0.40378	-1.30836	3.46714e-05	0.00146604	down	yes
Pakap	paralemmin A kinase anchor protein [Source:MGI Symbol;Acc:MGI:5141924]	protein_coding	1.98583	1.65782	1.56053	0.610598	0.882218	0.874964	2.19792	1.13614	3.47811e-05	0.00146842	up	yes
Gm47352	predicted gene, 47352 [Source:MGI Symbol;Acc:MGI:6096254]	lincRNA	0.264308	0.304251	0.105705	0	0	0	2247.55	11.1341	3.49885e-05	0.00147492	up	yes
Albfm1	albumin superfamily member 1 [Source:MGI Symbol;Acc:MGI:1923342]	protein_coding	6.16217	5.70148	6.75957	19.105	10.2097	9.29737	0.482315	-1.05195	3.56605e-05	0.00150095	down	yes
Gm45847	predicted gene 45847 [Source:MGI Symbol;Acc:MGI:5804962]	lincRNA	0.194326	0.124323	0.203481	0	0	0	1740.44	10.7652	3.57584e-05	0.00150278	up	yes
Ablim3	actin binding LIM protein family, member 3 [Source:MGI Symbol;Acc:MGI:2442582]	protein_coding	7.85912	10.8007	12.1958	2.34121	5.22181	4.65668	2.52507	1.33632	3.64554e-05	0.00152974	up	yes
Lpin1	lipin 1 [Source:MGI Symbol;Acc:MGI:1891340]	protein_coding;processed_transcript;retained_intron	74.7496	49.3614	89.8741	35.2755	34.9734	35.4174	2.0251	1.01799	3.74177e-05	0.00156536	up	yes
Pgpep1l	pyroglutamyl-peptidase I-like [Source:MGI Symbol;Acc:MGI:1925694]	protein_coding	0.0467311	0	0	0.677159	0.68331	0.375275	0.0269228	-5.21503	3.81446e-05	0.00159335	down	yes
AI463229	expressed sequence AI463229 [Source:MGI Symbol;Acc:MGI:2145255]	lincRNA	1.22943	1.02755	1.8528	2.30982	4.16743	4.07103	0.389616	-1.35987	3.8305e-05	0.00159763	down	yes
Lect2	leukocyte cell-derived chemotaxin 2 [Source:MGI Symbol;Acc:MGI:1278342]	protein_coding	75.4003	111.584	118.439	40.0639	59.8936	49.0495	2.04972	1.03543	3.8677e-05	0.0016107	up	yes
Slc16a5	solute carrier family 16 (monocarboxylic acid transporters), member 5 [Source:MGI Symbol;Acc:MGI:2443515]	retained_intron;protein_coding;processed_transcript	10.1633	10.7043	16.151	6.85113	2.16808	4.07903	2.82623	1.49888	3.93773e-05	0.00163247	up	yes
Steap2	six transmembrane epithelial antigen of prostate 2 [Source:MGI Symbol;Acc:MGI:1921301]	processed_transcript;protein_coding;retained_intron	1.038	0.484862	0.460409	2.48537	1.41855	1.29181	0.381712	-1.38944	3.96144e-05	0.00163738	down	yes
Tuba8	tubulin, alpha 8 [Source:MGI Symbol;Acc:MGI:1858225]	protein_coding	0.991502	0.77998	0.300822	3.96057	0.88353	4.84539	0.213871	-2.22518	4.02417e-05	0.00165442	down	yes
Snx10	sorting nexin 10 [Source:MGI Symbol;Acc:MGI:1919232]	protein_coding;nonsense_mediated_decay;retained_intron	6.25101	4.2214	4.25879	2.98991	2.3134	2.05398	2.00226	1.00163	4.02667e-05	0.00165442	up	yes
Grm8	glutamate receptor, metabotropic 8 [Source:MGI Symbol;Acc:MGI:1351345]	protein_coding;processed_transcript	0	0.0305798	0.0262483	0.14376	0.200981	0.276991	0.0914029	-3.45162	4.16227e-05	0.0017052	down	yes
Maml3	mastermind like transcriptional coactivator 3 [Source:MGI Symbol;Acc:MGI:2389461]	protein_coding;retained_intron	0.109659	0.0514523	0.141696	0.23389	0.532732	0.366363	0.267265	-1.90366	4.50949e-05	0.00183637	down	yes
Hspa2	heat shock protein 2 [Source:MGI Symbol;Acc:MGI:96243]	protein_coding	1.79337	1.71922	2.15121	0.302355	0.655032	0.737176	3.34234	1.74086	4.64068e-05	0.00188423	up	yes
Plin5	perilipin 5 [Source:MGI Symbol;Acc:MGI:1914218]	protein_coding	52.179	48.3715	69.079	21.668	22.7906	34.0551	2.16051	1.11137	4.72974e-05	0.00191475	up	yes
Dock10	dedicator of cytokinesis 10 [Source:MGI Symbol;Acc:MGI:2146320]	retained_intron;protein_coding	0.436928	0.27506	0.293198	0.133151	0.151521	0.100433	2.61017	1.38414	4.82352e-05	0.00194477	up	yes
Tor3a	torsin family 3, member A [Source:MGI Symbol;Acc:MGI:1353652]	processed_transcript;nonsense_mediated_decay;protein_coding	2.12999	2.19331	2.54145	0.946608	1.28442	0.960497	2.15093	1.10496	4.90538e-05	0.00197426	up	yes
Cyp2b9	cytochrome P450, family 2, subfamily b, polypeptide 9 [Source:MGI Symbol;Acc:MGI:88600]	protein_coding	61.3024	47.1033	104.164	8.59125	1.10484	1.01897	19.8384	4.31022	5.03497e-05	0.00202346	up	yes
C730002L08Rik	RIKEN cDNA C730002L08 gene [Source:MGI Symbol;Acc:MGI:2443493]	lincRNA;antisense	0.357021	0.334914	0.530825	0.0644603	0.0573924	0.135932	4.74334	2.2459	5.18596e-05	0.00207005	up	yes
BC035947	cDNA sequence BC035947 [Source:MGI Symbol;Acc:MGI:2652858]	protein_coding	0.261018	0.11806	0.189897	0	0.0146857	0	38.7433	5.27587	5.19597e-05	0.00207005	up	yes
Slc17a4	solute carrier family 17 (sodium phosphate), member 4 [Source:MGI Symbol;Acc:MGI:2442850]	nonsense_mediated_decay;retained_intron;protein_coding	10.6616	9.65102	8.42353	5.79326	5.20866	2.78438	2.0844	1.05963	5.30191e-05	0.00210921	up	yes
C1ql4	complement component 1, q subcomponent-like 4 [Source:MGI Symbol;Acc:MGI:3579909]	protein_coding	0	0.070418	0	0.760162	0.413458	0.537916	0.0411432	-4.6032	5.3501e-05	0.00212226	down	yes
Amotl2	angiomotin-like 2 [Source:MGI Symbol;Acc:MGI:1929286]	protein_coding;retained_intron;nonsense_mediated_decay;processed_transcript	3.47383	4.6219	4.75556	1.69755	2.6575	1.90636	2.05246	1.03736	5.36169e-05	0.0021238	up	yes
Slc8a3	solute carrier family 8 (sodium/calcium exchanger), member 3 [Source:MGI Symbol;Acc:MGI:107976]	protein_coding	0.0289059	0.046217	0.0481122	0.1363	0.258578	0.297191	0.178068	-2.4895	5.48194e-05	0.00216521	down	yes
Lama3	laminin, alpha 3 [Source:MGI Symbol;Acc:MGI:99909]	protein_coding	0.205648	0.290123	0.220063	0.460523	0.509332	0.648246	0.442391	-1.17661	5.52785e-05	0.002174	down	yes
Nos3	nitric oxide synthase 3, endothelial cell [Source:MGI Symbol;Acc:MGI:97362]	protein_coding	1.1713	2.13988	2.36829	0.408878	0.891884	0.552197	3.06508	1.61592	5.56367e-05	0.00218332	up	yes
Slc7a7	solute carrier family 7 (cationic amino acid transporter, y+ system), member 7 [Source:MGI Symbol;Acc:MGI:1337120]	protein_coding	0.521998	0.503629	0.477468	1.88622	0.852213	1.36342	0.366443	-1.44834	5.82737e-05	0.00227234	down	yes
Gm48199	predicted gene, 48199 [Source:MGI Symbol;Acc:MGI:6097585]	lincRNA	1.61096	6.73409	4.33479	9.0206	13.6239	24.8236	0.267123	-1.90442	5.92591e-05	0.00230425	down	yes
Ccl2	chemokine (C-C motif) ligand 2 [Source:MGI Symbol;Acc:MGI:98259]	protein_coding;retained_intron	1.36353	1.35023	0.491395	0.197221	0.128149	0.123697	7.13736	2.83539	6.00075e-05	0.00232396	up	yes
Gm36419	predicted gene, 36419 [Source:MGI Symbol;Acc:MGI:5595578]	lincRNA	5.77341	3.91892	8.22857	2.2762	2.80622	1.3954	2.7665	1.46806	6.16577e-05	0.0023774	up	yes
Ugt1a5	UDP glucuronosyltransferase 1 family, polypeptide A5 [Source:MGI Symbol;Acc:MGI:3032634]	protein_coding	23.063	30.4649	55.0861	18.1921	15.2009	7.245	2.67272	1.41831	6.34588e-05	0.00243951	up	yes
Ly86	lymphocyte antigen 86 [Source:MGI Symbol;Acc:MGI:1321404]	protein_coding;retained_intron	0.777163	0.590792	0.587069	0.147895	0.175477	0.219034	3.60436	1.84974	6.35339e-05	0.00243951	up	yes
Gm6665	predicted gene 6665 [Source:MGI Symbol;Acc:MGI:3643253]	processed_pseudogene	2.20691	5.07615	6.95351	0.905352	1.54275	0.74625	4.4568	2.15601	6.3912e-05	0.00245061	up	yes
Hmgcs1	3-hydroxy-3-methylglutaryl-Coenzyme A synthase 1 [Source:MGI Symbol;Acc:MGI:107592]	protein_coding;retained_intron	37.6112	34.844	33.9277	24.7014	9.97784	9.90585	2.38607	1.25463	6.49354e-05	0.00248294	up	yes
Gvin1	GTPase, very large interferon inducible 1 [Source:MGI Symbol;Acc:MGI:1921808]	protein_coding	1.31012	1.08784	0.974992	1.51165	2.86572	2.61879	0.482115	-1.05255	6.54673e-05	0.00249982	down	yes
Sod3	superoxide dismutase 3, extracellular [Source:MGI Symbol;Acc:MGI:103181]	protein_coding	11.0171	9.20372	7.92022	3.42938	4.97232	5.20203	2.06863	1.04868	6.79014e-05	0.00258609	up	yes
Robo2	roundabout guidance receptor 2 [Source:MGI Symbol;Acc:MGI:1890110]	protein_coding;retained_intron	0.255505	0.220157	0.10452	0.058991	0.0602443	0.0429514	3.57725	1.83885	6.79142e-05	0.00258609	up	yes
Lonrf3	LON peptidase N-terminal domain and ring finger 3 [Source:MGI Symbol;Acc:MGI:1921615]	protein_coding;retained_intron	0.471862	0.409711	0.545099	0.0552319	0.133043	0.111952	4.75198	2.24853	6.85453e-05	0.00260293	up	yes
Stat5a	signal transducer and activator of transcription 5A [Source:MGI Symbol;Acc:MGI:103036]	processed_transcript;protein_coding	2.41045	2.34217	2.21867	0.856634	1.29371	1.23561	2.05888	1.04186	6.92288e-05	0.00262166	up	yes
Slc15a2	solute carrier family 15 (H+/peptide transporter), member 2 [Source:MGI Symbol;Acc:MGI:1890457]	protein_coding;processed_transcript;retained_intron	0.109515	0.058343	0.309278	1.62385	0.843893	0.237291	0.176388	-2.50317	7.20212e-05	0.00271621	down	yes
Slc41a1	solute carrier family 41, member 1 [Source:MGI Symbol;Acc:MGI:2444823]	protein_coding;retained_intron;processed_transcript	0.565893	0.970329	0.539082	1.39029	1.46612	1.91886	0.434594	-1.20226	7.26145e-05	0.00273485	down	yes
Gm9949	predicted gene 9949 [Source:MGI Symbol;Acc:MGI:3647947]	lincRNA	0.631682	0.21018	0.230872	0	0	0	3575.78	11.804	7.48164e-05	0.00281393	up	yes
Gm4070	predicted gene 4070 [Source:MGI Symbol;Acc:MGI:3782245]	protein_coding;processed_transcript	1.25198	1.06813	0.89788	1.45981	2.64193	2.44518	0.491528	-1.02465	7.55887e-05	0.00283193	down	yes
Vmo1	vitelline membrane outer layer 1 homolog (chicken) [Source:MGI Symbol;Acc:MGI:2685587]	protein_coding	1.12636	1.34581	1.42142	3.62898	4.66631	2.92724	0.346945	-1.52722	7.5603e-05	0.00283193	down	yes
Dixdc1	DIX domain containing 1 [Source:MGI Symbol;Acc:MGI:2679721]	protein_coding;processed_transcript;retained_intron	1.0321	0.985874	1.08248	3.02182	1.71399	1.5078	0.496581	-1.0099	7.72975e-05	0.00288756	down	yes
Igfbp1	insulin-like growth factor binding protein 1 [Source:MGI Symbol;Acc:MGI:96436]	protein_coding	245.623	127.861	207.795	51.5173	81.72	104.959	2.44034	1.28708	7.88911e-05	0.00293912	up	yes
Tnk2	tyrosine kinase, non-receptor, 2 [Source:MGI Symbol;Acc:MGI:1858308]	protein_coding;retained_intron;nonsense_mediated_decay;processed_transcript	6.57174	10.9665	12.4479	3.91964	5.69793	4.40478	2.13845	1.09657	7.90966e-05	0.0029413	up	yes
Bhlhe41	basic helix-loop-helix family, member e41 [Source:MGI Symbol;Acc:MGI:1930704]	protein_coding;retained_intron	0.0801514	0.259345	0.138083	0.778214	0.602728	0.343858	0.27689	-1.85262	7.92698e-05	0.0029413	down	yes
Colec11	collectin sub-family member 11 [Source:MGI Symbol;Acc:MGI:1918943]	protein_coding;nonsense_mediated_decay	17.5336	17.7414	13.05	6.49532	10.2898	7.05679	2.02689	1.01927	8.22025e-05	0.00302973	up	yes
Hes6	hairy and enhancer of split 6 [Source:MGI Symbol;Acc:MGI:1859852]	retained_intron;protein_coding;processed_transcript	11.0834	11.5809	12.38	15.1227	35.2053	21.8477	0.485542	-1.04233	8.30376e-05	0.00305643	down	yes
Adcy7	adenylate cyclase 7 [Source:MGI Symbol;Acc:MGI:102891]	protein_coding;nonsense_mediated_decay;retained_intron	1.1271	0.789011	0.942395	0.420516	0.268177	0.425331	2.56593	1.35948	8.43362e-05	0.00309596	up	yes
Inpp5d	inositol polyphosphate-5-phosphatase D [Source:MGI Symbol;Acc:MGI:107357]	protein_coding;processed_transcript;retained_intron	1.03093	0.777257	0.64438	0.338058	0.398136	0.256805	2.46985	1.30442	8.49235e-05	0.00310924	up	yes
Hsd17b10	hydroxysteroid (17-beta) dehydrogenase 10 [Source:MGI Symbol;Acc:MGI:1333871]	protein_coding;retained_intron;processed_transcript	81.4628	125.208	127.666	43.6092	67.3672	55.5679	2.0075	1.0054	8.63483e-05	0.00315721	up	yes
Gm16133	predicted gene 16133 [Source:MGI Symbol;Acc:MGI:3802155]	antisense	0.0160734	0.0595323	0.188228	0	0	0	879.447	9.78045	8.66051e-05	0.00316241	up	yes
4930481A15Rik	RIKEN cDNA 4930481A15 gene [Source:MGI Symbol;Acc:MGI:1922181]	antisense	1.04301	1.99494	1.71764	3.52481	3.51015	3.17542	0.46576	-1.10234	8.68469e-05	0.00316704	down	yes
Ces1a	carboxylesterase 1A [Source:MGI Symbol;Acc:MGI:3648919]	protein_coding	0.0945978	0.2579	0.10033	0	0	0	1509.43	10.5598	8.88827e-05	0.00323273	up	yes
Rubie	RNA upstream of Bmp4 expressed in inner ear [Source:MGI Symbol;Acc:MGI:5568573]	lincRNA	0	0	0	0.0986744	0.093801	0.0792477	0.00110407	-9.82296	9.02144e-05	0.00326861	down	yes
Sowahc	sosondowah ankyrin repeat domain family member C [Source:MGI Symbol;Acc:MGI:3606051]	protein_coding	2.98745	2.16873	2.13764	1.29862	1.24648	0.970047	2.07497	1.05309	9.02249e-05	0.00326861	up	yes
Gm47818	predicted gene, 47818 [Source:MGI Symbol;Acc:MGI:6097006]	lincRNA	0.058957	0.097501	0.2105	0	0	0	1223.19	10.2564	9.8789e-05	0.00352787	up	yes
Tbc1d30	TBC1 domain family, member 30 [Source:MGI Symbol;Acc:MGI:1921944]	protein_coding;retained_intron;processed_transcript	0.438656	0.819868	0.469126	1.21891	1.22405	1.2556	0.467114	-1.09815	9.97714e-05	0.00355375	down	yes
B930025P03Rik	RIKEN cDNA B930025P03 gene [Source:MGI Symbol;Acc:MGI:2443166]	lincRNA	0.188664	0.503796	0.383479	1.18085	1.22989	0.868526	0.328104	-1.60778	0.000105682	0.0037401	down	yes
Pax8	paired box 8 [Source:MGI Symbol;Acc:MGI:97492]	protein_coding;retained_intron	0.052941	0.0571511	0.0404788	0	0	0	501.903	8.97126	0.000108111	0.00381627	up	yes
Stk39	serine/threonine kinase 39 [Source:MGI Symbol;Acc:MGI:1858416]	protein_coding;retained_intron;processed_transcript	0.89243	0.70087	0.611524	0.120572	0.293955	0.238743	3.37506	1.75491	0.00010931	0.00384875	up	yes
Asns	asparagine synthetase [Source:MGI Symbol;Acc:MGI:1350929]	protein_coding;retained_intron;processed_transcript	0.176214	0.394156	0.148249	1.0768	0.589548	1.08078	0.261589	-1.93463	0.000113496	0.00397583	down	yes
H3c14	H3 clustered histone 14 [Source:MGI Symbol;Acc:MGI:2448355]	protein_coding	1.15785	1.93251	0.0150454	0.0709209	0.0197933	0.0782369	18.3805	4.2001	0.000114493	0.00399604	up	yes
Aga	aspartylglucosaminidase [Source:MGI Symbol;Acc:MGI:104873]	protein_coding;nonsense_mediated_decay	5.99346	6.76182	7.06697	2.36387	3.99061	3.1649	2.08231	1.05818	0.000120651	0.00418921	up	yes
H2-M2	histocompatibility 2, M region locus 2 [Source:MGI Symbol;Acc:MGI:95914]	protein_coding	0.652792	0.0683819	0.0436249	0	0	0	2549.33	11.3159	0.000121087	0.00419907	up	yes
Postn	periostin, osteoblast specific factor [Source:MGI Symbol;Acc:MGI:1926321]	protein_coding;retained_intron	2.61941	1.62685	1.29874	1.07764	0.529811	0.421165	2.73338	1.45069	0.000121253	0.00419953	up	yes
Ppp1r32	protein phosphatase 1, regulatory subunit 32 [Source:MGI Symbol;Acc:MGI:1915002]	protein_coding	0	0	0	0.180627	0.260784	0.0862101	0.00056859	-10.7803	0.000122373	0.00423299	down	yes
Gm35570	predicted gene, 35570 [Source:MGI Symbol;Acc:MGI:5594729]	processed_pseudogene	1.35936	1.46825	1.98969	5.30546	3.75644	3.81181	0.374196	-1.41813	0.000125396	0.00431591	down	yes
Ms4a14	membrane-spanning 4-domains, subfamily A, member 14 [Source:MGI Symbol;Acc:MGI:2686122]	protein_coding	0.282758	0.12767	0.094153	0.01567	0.011959	0	18.2627	4.19083	0.000126532	0.00434958	up	yes
Cyp2u1	cytochrome P450, family 2, subfamily u, polypeptide 1 [Source:MGI Symbol;Acc:MGI:1918769]	protein_coding;processed_transcript	1.3527	2.91348	1.51639	3.09147	5.87609	4.0472	0.444308	-1.17037	0.000130151	0.00445177	down	yes
Spdef	SAM pointed domain containing ets transcription factor [Source:MGI Symbol;Acc:MGI:1353422]	retained_intron;protein_coding	0	0	0	0.448736	0.0413294	0.0212168	0.00058676	-10.7349	0.000131698	0.00448799	down	yes
Cyb561	cytochrome b-561 [Source:MGI Symbol;Acc:MGI:103253]	protein_coding;processed_transcript	3.271	3.34521	1.64285	4.24932	6.46795	7.34453	0.457267	-1.12889	0.000133432	0.00453026	down	yes
Gm48558	predicted gene, 48558 [Source:MGI Symbol;Acc:MGI:6098113]	lincRNA	0.142831	0.372935	0.458185	0	0	0	3246.5	11.6647	0.000133984	0.00454343	up	yes
Crlf2	cytokine receptor-like factor 2 [Source:MGI Symbol;Acc:MGI:1889506]	protein_coding	1.70445	1.03328	1.55943	3.92786	3.31969	2.72375	0.430954	-1.21439	0.000135977	0.00459968	down	yes
Gm44014	predicted gene, 44014 [Source:MGI Symbol;Acc:MGI:5690406]	TEC	0.175842	0.310801	0.283641	0	0	0.001533	502.468	8.97289	0.000137609	0.00464921	up	yes
Tmem268	transmembrane protein 268 [Source:MGI Symbol;Acc:MGI:1913920]	protein_coding;processed_transcript	1.60436	1.40182	0.954775	1.81311	3.60633	3.74943	0.432001	-1.21089	0.000140709	0.00473074	down	yes
Map3k14	mitogen-activated protein kinase kinase kinase 14 [Source:MGI Symbol;Acc:MGI:1858204]	protein_coding;processed_transcript	0.70499	0.583856	0.598704	0.214533	0.283888	0.259508	2.4904	1.31638	0.000142604	0.00478277	up	yes
Gm15638	predicted gene 15638 [Source:MGI Symbol;Acc:MGI:3783082]	antisense	0.770904	0.823714	0.443901	2.85548	1.3051	1.18853	0.381095	-1.39178	0.000143733	0.00481478	down	yes
Gm13420	predicted gene 13420 [Source:MGI Symbol;Acc:MGI:3649917]	protein_coding	0	0	0	0.318568	0.260762	0.173852	0.00039831	-11.2938	0.000146583	0.00489694	down	yes
Gjc3	gap junction protein, gamma 3 [Source:MGI Symbol;Acc:MGI:2153041]	protein_coding;retained_intron	0.382874	0.606022	0.566073	1.21002	1.00302	1.20945	0.454338	-1.13816	0.00014907	0.0049634	down	yes
C3ar1	complement component 3a receptor 1 [Source:MGI Symbol;Acc:MGI:1097680]	protein_coding	1.11342	0.529017	0.473837	0.19667	0.168885	0.218143	3.62563	1.85823	0.000155436	0.00516915	up	yes
Tnnt1	troponin T1, skeletal, slow [Source:MGI Symbol;Acc:MGI:1333868]	protein_coding;processed_transcript;retained_intron	0.246512	0.354472	0.0951463	0.282414	0.687066	4.21077	0.134382	-2.89559	0.000155979	0.00518096	down	yes
Gm20688	predicted gene 20688 [Source:MGI Symbol;Acc:MGI:5313135]	sense_intronic	0.10476	0.085717	0.181922	3.08644	0.620004	0.898704	0.0808659	-3.62833	0.000156396	0.00518855	down	yes
Cxcr4	chemokine (C-X-C motif) receptor 4 [Source:MGI Symbol;Acc:MGI:109563]	protein_coding	1.41004	0.863741	0.858564	0.187268	0.160418	0.33711	4.57412	2.1935	0.000159962	0.00529411	up	yes
Disp1	dispatched RND transporter family member 1 [Source:MGI Symbol;Acc:MGI:1916147]	protein_coding;retained_intron	0.226578	0.137216	0.190922	0.481183	0.463834	0.599711	0.359103	-1.47753	0.000177084	0.00578438	down	yes
Scube1	signal peptide, CUB domain, EGF-like 1 [Source:MGI Symbol;Acc:MGI:1890616]	retained_intron;protein_coding	0.349796	0.11602	0.0974443	0.0127222	0.0170607	0.0464444	7.38923	2.88542	0.00018438	0.00597556	up	yes
Mtnr1a	melatonin receptor 1A [Source:MGI Symbol;Acc:MGI:102967]	protein_coding;processed_transcript	1.72571	1.28141	1.33203	0.671161	0.350668	0.401892	3.04775	1.60774	0.00018886	0.00609681	up	yes
Cenpj	centromere protein J [Source:MGI Symbol;Acc:MGI:2684927]	protein_coding;retained_intron;processed_transcript	0.359629	0.404765	0.347519	0.930695	0.669269	0.844402	0.454888	-1.13642	0.000197382	0.00633483	down	yes
Pla2g4f	phospholipase A2, group IVF [Source:MGI Symbol;Acc:MGI:2685493]	protein_coding;retained_intron	0.120275	0.0726953	0.0786938	0	0	0	905.547	9.82265	0.00020004	0.00639779	up	yes
Impa2	inositol (myo)-1(or 4)-monophosphatase 2 [Source:MGI Symbol;Acc:MGI:2149728]	protein_coding;processed_transcript	1.5912	1.3783	1.4112	0.569364	0.680312	0.793604	2.14395	1.10027	0.000201084	0.00641188	up	yes
Arhgap27	Rho GTPase activating protein 27 [Source:MGI Symbol;Acc:MGI:1916903]	retained_intron;protein_coding;processed_transcript	0.83419	0.539241	0.728749	0.264764	0.298152	0.284595	2.48042	1.31058	0.000201178	0.00641188	up	yes
Bche	butyrylcholinesterase [Source:MGI Symbol;Acc:MGI:894278]	protein_coding;retained_intron;processed_transcript	26.9613	17.4187	21.5041	15.1631	7.71012	9.13112	2.0586	1.04166	0.000204605	0.00650606	up	yes
Epha2	Eph receptor A2 [Source:MGI Symbol;Acc:MGI:95278]	protein_coding;processed_transcript	13.3466	10.3023	15.9194	5.08988	5.06481	8.27628	2.14684	1.10221	0.000207861	0.00660197	up	yes
P2ry6	pyrimidinergic receptor P2Y, G-protein coupled, 6 [Source:MGI Symbol;Acc:MGI:2673874]	protein_coding;processed_transcript;retained_intron	0.777362	0.967532	0.800497	0.236776	0.3093	0.300909	3.00523	1.58748	0.000208729	0.00661753	up	yes
Mthfr	methylenetetrahydrofolate reductase [Source:MGI Symbol;Acc:MGI:106639]	protein_coding;nonsense_mediated_decay;retained_intron	1.8641	2.22289	2.19022	0.824085	0.135897	0.774815	3.61841	1.85536	0.000217199	0.00687482	up	yes
Gm10705	predicted gene 10705 [Source:MGI Symbol;Acc:MGI:3708678]	processed_pseudogene	3.53691	3.29603	5.20006	0.879189	1.43587	0.573609	4.16559	2.05852	0.000229013	0.00719095	up	yes
Saa1	serum amyloid A 1 [Source:MGI Symbol;Acc:MGI:98221]	protein_coding;retained_intron	193.536	199.423	20.9836	716.783	536.651	1164.57	0.171192	-2.54631	0.000231185	0.00725088	down	yes
Chaf1a	chromatin assembly factor 1, subunit A (p150) [Source:MGI Symbol;Acc:MGI:1351331]	protein_coding;retained_intron	0.526138	0.693232	0.984782	0.330418	0.34044	0.249092	2.39595	1.2606	0.000241514	0.00755765	up	yes
Gpr35	G protein-coupled receptor 35 [Source:MGI Symbol;Acc:MGI:1929509]	protein_coding	0.447807	0.254016	0.158436	0.0723982	0.0552183	0.0284068	5.51366	2.46301	0.000242796	0.00758917	up	yes
Matn2	matrilin 2 [Source:MGI Symbol;Acc:MGI:109613]	protein_coding	0.683493	0.566741	0.401628	0.21689	0.105199	0.198354	3.17396	1.66628	0.000257872	0.00805129	up	yes
Rhbg	Rhesus blood group-associated B glycoprotein [Source:MGI Symbol;Acc:MGI:1927379]	protein_coding	2.78725	4.6725	5.41475	0.907473	1.42733	2.12892	2.88426	1.5282	0.000258584	0.00806275	up	yes
Dbn1	drebrin 1 [Source:MGI Symbol;Acc:MGI:1931838]	protein_coding;retained_intron	1.10906	1.07371	0.773296	0.376975	0.45613	0.413598	2.37111	1.24556	0.000267863	0.00827883	up	yes
Ccdc80	coiled-coil domain containing 80 [Source:MGI Symbol;Acc:MGI:1915146]	protein_coding;processed_transcript	5.3641	3.54201	2.02407	1.1517	0.80571	1.83983	2.87845	1.52529	0.000277867	0.00855746	up	yes
Robo1	roundabout guidance receptor 1 [Source:MGI Symbol;Acc:MGI:1274781]	protein_coding;retained_intron	1.29357	0.296867	0.56627	0.207459	0.131944	0.279225	3.48628	1.80169	0.000281279	0.00863539	up	yes
Meiob	meiosis specific with OB domains [Source:MGI Symbol;Acc:MGI:1922428]	protein_coding;nonsense_mediated_decay	3.06158	1.64233	1.37162	5.72509	4.76918	3.583	0.431585	-1.21228	0.00028242	0.00866077	down	yes
Col16a1	collagen, type XVI, alpha 1 [Source:MGI Symbol;Acc:MGI:1095396]	nonsense_mediated_decay;protein_coding;processed_transcript;retained_intron	0.853649	0.881054	0.744322	0.350075	0.247129	0.424626	2.42606	1.27862	0.000282914	0.00866627	up	yes
Gstm1	glutathione S-transferase, mu 1 [Source:MGI Symbol;Acc:MGI:95860]	protein_coding;processed_transcript	884.348	1486.25	1492.51	671.784	813.895	357.096	2.09635	1.06788	0.000288432	0.00881572	up	yes
Sec61g	SEC61, gamma subunit [Source:MGI Symbol;Acc:MGI:1202066]	retained_intron;protein_coding	1.08118	1.98051	1.01045	2.76197	3.9407	2.40514	0.447105	-1.16131	0.000293227	0.00894244	down	yes
Cyth4	cytohesin 4 [Source:MGI Symbol;Acc:MGI:2441702]	protein_coding;nonsense_mediated_decay;processed_transcript;retained_intron	0.839334	1.05779	0.844959	0.327616	0.309597	0.510098	2.39001	1.25702	0.000295635	0.00899098	up	yes
Acot5	acyl-CoA thioesterase 5 [Source:MGI Symbol;Acc:MGI:2384969]	protein_coding	0.332892	0.130587	0.10136	0	0	0	1882.8	10.8787	0.000302102	0.00915238	up	yes
Cenpl	centromere protein L [Source:MGI Symbol;Acc:MGI:1917704]	nonsense_mediated_decay;protein_coding;processed_transcript	0.533075	0.63928	0.637436	1.71101	0.961681	1.03031	0.488736	-1.03287	0.000308915	0.00932803	down	yes
Card14	caspase recruitment domain family, member 14 [Source:MGI Symbol;Acc:MGI:2386258]	protein_coding	0	0.0385061	0	0.106921	0.477608	0.164742	0.0513915	-4.28233	0.000310426	0.00935528	down	yes
Sphk1	sphingosine kinase 1 [Source:MGI Symbol;Acc:MGI:1316649]	protein_coding;retained_intron;processed_transcript	0.590018	0.383687	0.301144	0.0532252	0.0704768	0.144321	4.75649	2.2499	0.000312269	0.00939694	up	yes
Snhg11	small nucleolar RNA host gene 11 [Source:MGI Symbol;Acc:MGI:2441845]	lincRNA;protein_coding;retained_intron	1.83151	3.34968	2.02545	1.52315	0.952984	0.778762	2.21409	1.14672	0.000312561	0.00939694	up	yes
Gm2814	predicted gene 2814 [Source:MGI Symbol;Acc:MGI:3780984]	lincRNA	1.82449	1.24977	1.76475	3.47109	3.60269	3.15878	0.472902	-1.08039	0.000316585	0.00950755	down	yes
Gm31600	predicted gene, 31600 [Source:MGI Symbol;Acc:MGI:5590759]	lincRNA	0.245368	0.168745	0.146293	0	0	0.0246675	22.7184	4.50579	0.000317471	0.00952379	up	yes
Ear2	eosinophil-associated, ribonuclease A family, member 2 [Source:MGI Symbol;Acc:MGI:108020]	protein_coding	3.06341	3.3116	3.81767	1.58841	0.845802	0.736135	3.215	1.68482	0.000325009	0.00970767	up	yes
Gm30262	predicted gene, 30262 [Source:MGI Symbol;Acc:MGI:5589421]	lincRNA	7.28053	13.6347	7.09052	11.9635	33.8453	21.258	0.41758	-1.25988	0.000327211	0.00975231	down	yes
Arl4d	ADP-ribosylation factor-like 4D [Source:MGI Symbol;Acc:MGI:1933155]	protein_coding	16.1134	21.0872	28.3095	3.9021	10.1004	10.9695	2.62333	1.3914	0.00033107	0.00985666	up	yes
Spc24	SPC24, NDC80 kinetochore complex component, homolog (S. cerevisiae) [Source:MGI Symbol;Acc:MGI:1914879]	protein_coding;retained_intron	4.38511	7.23936	6.39705	3.11562	3.58369	2.26626	2.01008	1.00725	0.000350559	0.0103475	up	yes
Gm16172	predicted gene 16172 [Source:MGI Symbol;Acc:MGI:3801735]	antisense	0.85142	0.679492	1.15702	2.7648	2.78202	2.6016	0.329871	-1.60002	0.000351426	0.010362	down	yes
Wdr93	WD repeat domain 93 [Source:MGI Symbol;Acc:MGI:3646885]	protein_coding	0.986823	0.887578	0.956013	0.313095	0.360018	0.30007	2.90841	1.54023	0.000358129	0.0105259	up	yes
Myo1f	myosin IF [Source:MGI Symbol;Acc:MGI:107711]	protein_coding;retained_intron	1.14575	0.718553	0.640597	0.247813	0.366293	0.31503	2.69594	1.43079	0.000376339	0.0110024	up	yes
Gnai1	guanine nucleotide binding protein (G protein), alpha inhibiting 1 [Source:MGI Symbol;Acc:MGI:95771]	protein_coding	1.97777	1.67977	0.449344	0.49016	0.346388	0.255181	3.76181	1.91143	0.000382826	0.0111684	up	yes
Ugt1a10	UDP glycosyltransferase 1 family, polypeptide A10 [Source:MGI Symbol;Acc:MGI:3580642]	protein_coding	9.27102	0.511286	3.22551	0	0.146614	0.061271	62.5721	5.96745	0.00038803	0.0112606	up	yes
Actg1	actin, gamma, cytoplasmic 1 [Source:MGI Symbol;Acc:MGI:87906]	retained_intron;protein_coding;nonsense_mediated_decay	58.4191	58.4243	85.8141	24.6352	47.8728	27.6982	2.0224	1.01607	0.000393895	0.0114068	up	yes
Alpk1	alpha-kinase 1 [Source:MGI Symbol;Acc:MGI:1918731]	retained_intron;protein_coding	0.55766	0.47365	0.525709	1.0179	0.775036	1.63942	0.45363	-1.14041	0.000394354	0.0114081	down	yes
Bhmt-ps1	betaine-homocysteine methyltransferase, pseudogene 1 [Source:MGI Symbol;Acc:MGI:1888909]	processed_pseudogene	17.6512	13.8359	22.7786	3.28326	8.09493	9.36895	2.61557	1.38713	0.000396559	0.0114479	up	yes
Epop	elongin BC and polycomb repressive complex 2 associated protein [Source:MGI Symbol;Acc:MGI:2143991]	protein_coding	0.320899	0.582672	0.433028	1.76284	1.21308	0.799751	0.354003	-1.49817	0.000401554	0.01158	down	yes
C730027H18Rik	RIKEN cDNA C730027H18 gene [Source:MGI Symbol;Acc:MGI:2442303]	lincRNA	1.92488	1.86338	1.5518	6.06768	2.66952	3.7077	0.429096	-1.22063	0.000402615	0.0115924	down	yes
Gm19619	predicted gene, 19619 [Source:MGI Symbol;Acc:MGI:5011804]	lincRNA	3.29741	1.59862	1.73036	0.694672	1.07114	0.808136	2.5744	1.36424	0.000406134	0.0116632	up	yes
Gm26640	predicted gene, 26640 [Source:MGI Symbol;Acc:MGI:5477134]	lincRNA	0.066702	0.009835	0.192299	0	0	0	896.12	9.80755	0.000407171	0.0116808	up	yes
Ica1l	islet cell autoantigen 1-like [Source:MGI Symbol;Acc:MGI:1917625]	protein_coding;processed_transcript;retained_intron	0.0351091	0.083793	0.0323382	0	0	0	504.134	8.97766	0.000409312	0.0117301	up	yes
Adgrf1	adhesion G protein-coupled receptor F1 [Source:MGI Symbol;Acc:MGI:1924846]	protein_coding	0.012201	0	0.095938	0.785877	1.75886	1.63247	0.0258879	-5.27158	0.000412036	0.0117836	down	yes
Cenpm	centromere protein M [Source:MGI Symbol;Acc:MGI:1913820]	protein_coding;processed_transcript	1.06395	0.902329	0.46423	0.140121	0.0948287	0.215388	5.39708	2.43218	0.000417486	0.0118902	up	yes
Nqo1	NAD(P)H dehydrogenase, quinone 1 [Source:MGI Symbol;Acc:MGI:103187]	protein_coding	4.63832	4.40528	4.73384	2.87593	1.27727	1.65454	2.37226	1.24626	0.000427438	0.0121485	up	yes
Gm12346	predicted gene 12346 [Source:MGI Symbol;Acc:MGI:3649810]	transcribed_processed_pseudogene	3.14241	6.1031	4.97716	2.57519	1.9304	2.07428	2.16154	1.11206	0.000432321	0.0122494	up	yes
B430219N15Rik	RIKEN cDNA B430219N15 gene [Source:MGI Symbol;Acc:MGI:3697426]	antisense	3.32703	1.23084	9.55748	0.153814	0.893954	1.26076	6.11443	2.61222	0.00044072	0.012449	up	yes
Mup-ps10	major urinary protein, pseudogene 10 [Source:MGI Symbol;Acc:MGI:3649623]	unprocessed_pseudogene	1.12441	1.16062	0.8226	0	0.112458	0	27.6336	4.78835	0.000449816	0.0126541	up	yes
Il10ra	interleukin 10 receptor, alpha [Source:MGI Symbol;Acc:MGI:96538]	protein_coding;nonsense_mediated_decay	1.80825	1.61912	1.58	0.997318	0.768993	0.647275	2.07466	1.05287	0.00046191	0.0129546	up	yes
Pcp4l1	Purkinje cell protein 4-like 1 [Source:MGI Symbol;Acc:MGI:1913675]	protein_coding	5.12403	4.84783	5.41128	1.5075	2.37251	2.85064	2.28554	1.19253	0.000469104	0.013143	up	yes
Ly6d	lymphocyte antigen 6 complex, locus D [Source:MGI Symbol;Acc:MGI:96881]	protein_coding	52.7713	51.8199	16.2464	9.45816	1.91541	6.23593	6.86207	2.77864	0.00047003	0.0131556	up	yes
Pou2f1	POU domain, class 2, transcription factor 1 [Source:MGI Symbol;Acc:MGI:101898]	protein_coding;retained_intron	0.322727	0.227692	0.256444	0.690551	0.598189	0.347024	0.493264	-1.01957	0.000476341	0.0133052	down	yes
Clca3a1	chloride channel accessory 3A1 [Source:MGI Symbol;Acc:MGI:1316732]	protein_coding;nonsense_mediated_decay	8.84394	4.10174	3.94158	2.72974	2.4914	2.30161	2.24483	1.1666	0.000478941	0.0133585	up	yes
Plscr4	phospholipid scramblase 4 [Source:MGI Symbol;Acc:MGI:2143267]	protein_coding;retained_intron	1.74138	1.42661	1.49687	0.610706	0.693215	0.826282	2.18987	1.13084	0.000479218	0.0133585	up	yes
Gm15842	predicted gene 15842 [Source:MGI Symbol;Acc:MGI:3801843]	processed_pseudogene	0	0	0	0.774758	0.108486	0.352094	0.000242849	-12.0077	0.000487904	0.0135732	down	yes
5930430L01Rik	RIKEN cDNA 5930430L01 gene [Source:MGI Symbol;Acc:MGI:2443110]	lincRNA	0.27475	0.19818	0.284205	1.16094	0.559455	0.487406	0.342936	-1.54399	0.000499244	0.0138189	down	yes
Ccr2	chemokine (C-C motif) receptor 2 [Source:MGI Symbol;Acc:MGI:106185]	protein_coding	0.775527	0.28264	0.261133	0.165182	0.097079	0.0726133	3.93969	1.97808	0.000504409	0.01392	up	yes
Caln1	calneuron 1 [Source:MGI Symbol;Acc:MGI:2155987]	protein_coding	0.571086	0.892627	0.626581	0.391981	0.340067	0.238412	2.15392	1.10697	0.000505447	0.0139347	up	yes
Gm15889	predicted gene 15889 [Source:MGI Symbol;Acc:MGI:3802159]	lincRNA	2.49886	4.60734	2.81624	1.3559	0.974026	1.70797	2.45733	1.29709	0.000508739	0.0139974	up	yes
Ms4a7	membrane-spanning 4-domains, subfamily A, member 7 [Source:MGI Symbol;Acc:MGI:1918846]	retained_intron;protein_coding	0.53121	0.281549	0.103464	0.0400815	0.0508832	0.0524268	6.38966	2.67574	0.000514193	0.0141334	up	yes
Tmem218	transmembrane protein 218 [Source:MGI Symbol;Acc:MGI:1913529]	protein_coding	0.396469	0.551921	0.267754	1.56363	1.01507	0.779478	0.362145	-1.46536	0.000522011	0.0143197	down	yes
Gm42604	predicted gene 42604 [Source:MGI Symbol;Acc:MGI:5662741]	antisense	2.90302	2.35171	1.57417	6.09452	4.37185	4.91515	0.443968	-1.17147	0.00054619	0.0148941	down	yes
Bcas1	breast carcinoma amplified sequence 1 [Source:MGI Symbol;Acc:MGI:1924210]	protein_coding;processed_transcript	0	0.180382	0.146356	0	0	0	1089.13	10.089	0.000568013	0.0154586	up	yes
Car2	carbonic anhydrase 2 [Source:MGI Symbol;Acc:MGI:88269]	protein_coding;retained_intron	2.92794	1.87658	2.41144	1.16605	0.798251	1.15742	2.31153	1.20885	0.00057845	0.0157271	up	yes
Xirp1	xin actin-binding repeat containing 1 [Source:MGI Symbol;Acc:MGI:1333878]	protein_coding	0.045352	0.163225	0.0139282	0.325978	0.679916	1.9641	0.0749177	-3.73855	0.000580638	0.01574	down	yes
Pi16	peptidase inhibitor 16 [Source:MGI Symbol;Acc:MGI:1921366]	protein_coding;retained_intron	0.0468259	0.096059	0.00633053	0.147314	0.0725396	1.01414	0.120921	-3.04786	0.000587413	0.0158845	down	yes
Cyp2g1	cytochrome P450, family 2, subfamily g, polypeptide 1 [Source:MGI Symbol;Acc:MGI:109612]	protein_coding;retained_intron	0.0219167	0.0725849	0.105469	0.945783	0.22655	0.303942	0.135456	-2.8841	0.00059163	0.0159752	down	yes
Tgfb1	transforming growth factor, beta 1 [Source:MGI Symbol;Acc:MGI:98725]	protein_coding;retained_intron;processed_transcript	1.51377	1.33697	1.29486	0.522844	0.781753	0.698169	2.06993	1.04958	0.000601333	0.0162054	up	yes
Serpina3h	serine (or cysteine) peptidase inhibitor, clade A, member 3H [Source:MGI Symbol;Acc:MGI:2182839]	processed_transcript;transcribed_unprocessed_pseudogene	0.973601	0.552582	3.24607	0.435485	0.281033	0.177202	5.33976	2.41677	0.000612668	0.0164466	up	yes
Lpar2	lysophosphatidic acid receptor 2 [Source:MGI Symbol;Acc:MGI:1858422]	protein_coding	0.205431	0.147495	0.121803	0.794533	0.287826	0.37192	0.326436	-1.61513	0.000614293	0.0164742	down	yes
Entpd1	ectonucleoside triphosphate diphosphohydrolase 1 [Source:MGI Symbol;Acc:MGI:102805]	protein_coding;nonsense_mediated_decay;processed_transcript	1.21232	1.02564	1.13208	0.397162	0.531358	0.61676	2.18086	1.1249	0.000621669	0.0166558	up	yes
Opn3	opsin 3 [Source:MGI Symbol;Acc:MGI:1338022]	protein_coding	0.649584	0.842459	0.465177	1.64648	1.30705	1.74178	0.416846	-1.26241	0.000658314	0.0174678	down	yes
Phf8	PHD finger protein 8 [Source:MGI Symbol;Acc:MGI:2444341]	protein_coding;retained_intron	2.73201	1.38301	3.13451	1.02838	1.28408	1.06494	2.14648	1.10198	0.000659965	0.017478	up	yes
Pgap1	post-GPI attachment to proteins 1 [Source:MGI Symbol;Acc:MGI:2443342]	protein_coding;retained_intron	0.867551	0.589898	0.674832	2.39842	1.12511	0.929043	0.478888	-1.06224	0.000663915	0.0175657	down	yes
Slc11a1	solute carrier family 11 (proton-coupled divalent metal ion transporters), member 1 [Source:MGI Symbol;Acc:MGI:1345275]	retained_intron;protein_coding;processed_transcript	2.3626	1.95234	2.61691	1.47173	0.803541	0.986992	2.12486	1.08737	0.000667653	0.0176477	up	yes
Lgr5	leucine rich repeat containing G protein coupled receptor 5 [Source:MGI Symbol;Acc:MGI:1341817]	protein_coding;retained_intron;processed_transcript	0.264669	0.123116	0.261526	0.907418	0.366031	0.458732	0.374852	-1.41561	0.000678097	0.0178382	down	yes
Cadm4	cell adhesion molecule 4 [Source:MGI Symbol;Acc:MGI:2449088]	protein_coding;processed_transcript	0.452099	1.19257	0.889291	1.05995	12.984	8.91256	0.110381	-3.17944	0.000684414	0.017953	down	yes
Myo5a	myosin VA [Source:MGI Symbol;Acc:MGI:105976]	protein_coding;retained_intron	0.213535	0.305885	0.146861	0.0727468	0.0849623	0.0849036	2.74627	1.45748	0.000704259	0.0184385	up	yes
1500004A13Rik	RIKEN cDNA 1500004A13 gene [Source:MGI Symbol;Acc:MGI:2442808]	lincRNA;retained_intron	0.370511	0.192916	0.238707	0.633041	0.527965	0.462655	0.494028	-1.01734	0.000705909	0.0184642	down	yes
Gm42417	predicted gene, 42417 [Source:MGI Symbol;Acc:MGI:5649003]	protein_coding	0	0.305415	0.206686	0	0	0	1707	10.7373	0.000713448	0.0186242	up	yes
Syt12	synaptotagmin XII [Source:MGI Symbol;Acc:MGI:2159601]	protein_coding;processed_transcript;retained_intron	0.764731	0.660653	0.346972	1.42331	0.92854	1.65514	0.442316	-1.17685	0.000724179	0.0188171	down	yes
Dnali1	dynein, axonemal, light intermediate polypeptide 1 [Source:MGI Symbol;Acc:MGI:1922813]	protein_coding	0.04409	0.063131	0.262478	0	0	0	1232.33	10.2672	0.000725594	0.0188184	up	yes
Cpeb1	cytoplasmic polyadenylation element binding protein 1 [Source:MGI Symbol;Acc:MGI:108442]	processed_transcript;protein_coding;retained_intron	2.80609	2.53816	1.67311	1.41283	1.11413	0.912925	2.04	1.02857	0.000726809	0.0188321	up	yes
Rab30	RAB30, member RAS oncogene family [Source:MGI Symbol;Acc:MGI:1923235]	protein_coding;processed_transcript	2.66109	2.49776	2.76754	0.842963	1.02612	1.78814	2.16732	1.11591	0.000735469	0.019003	up	yes
Gm10840	predicted gene 10840 [Source:MGI Symbol;Acc:MGI:3642918]	TEC	0	0	0	0.0659396	0.180996	0.418611	0.000450758	-11.1154	0.000741649	0.0191399	down	yes
Gm15551	predicted gene 15551 [Source:MGI Symbol;Acc:MGI:3783000]	antisense	0.275115	0.958989	0.2095	0	0	0	4812.01	12.2324	0.000742159	0.0191399	up	yes
Prok1	prokineticin 1 [Source:MGI Symbol;Acc:MGI:2180370]	protein_coding;retained_intron	0.162575	0.313	0.36824	0.281285	1.67273	1.30888	0.258609	-1.95116	0.00076136	0.0195437	down	yes
Ccnb1-ps	cyclin B1, pseudogene [Source:MGI Symbol;Acc:MGI:3648694]	processed_pseudogene	0.468979	0.097767	0.05933	0	0	0	2086.92	11.0272	0.000783174	0.020045	up	yes
Gm44597	predicted gene 44597 [Source:MGI Symbol;Acc:MGI:5753173]	retained_intron	2.46061	1.6555	2.09515	0.953117	1.13793	1.01367	2.00059	1.00043	0.00080039	0.0204125	up	yes
Tchh	trichohyalin [Source:MGI Symbol;Acc:MGI:2177944]	protein_coding	0.25098	0.827256	0.381949	0.121944	0.124354	0.163545	3.56279	1.83301	0.000813522	0.0207091	up	yes
Gm43302	predicted gene 43302 [Source:MGI Symbol;Acc:MGI:5663439]	protein_coding	1.73068	1.79214	1.23482	0.976978	0.229914	0.211934	3.35322	1.74555	0.000815681	0.0207449	up	yes
Gm10851	predicted gene 10851 [Source:MGI Symbol;Acc:MGI:3641824]	antisense	0.157288	0.12103	0.132116	0	0	0	1368.11	10.418	0.000816837	0.0207552	up	yes
Id3	inhibitor of DNA binding 3 [Source:MGI Symbol;Acc:MGI:96398]	processed_transcript;protein_coding;retained_intron	13.878	36.6391	14.8497	9.90489	11.8331	5.59209	2.39175	1.25807	0.000824225	0.0208852	up	yes
Prc1	protein regulator of cytokinesis 1 [Source:MGI Symbol;Acc:MGI:1858961]	protein_coding;retained_intron	0.109137	0.13475	0.158066	0.0306387	0.0211213	0.0376422	4.496	2.16864	0.000839688	0.0212379	up	yes
Cd19	CD19 antigen [Source:MGI Symbol;Acc:MGI:88319]	protein_coding;retained_intron	0.141135	0.32421	0.124186	2.37127	0.54391	0.203315	0.189043	-2.40321	0.000858426	0.021593	down	yes
Rad51	RAD51 recombinase [Source:MGI Symbol;Acc:MGI:97890]	protein_coding;retained_intron	0.122289	0.152605	0.118721	0.0123519	0.0359027	0.0156679	6.1577	2.62239	0.000881508	0.0221131	up	yes
Serpina5	serine (or cysteine) peptidase inhibitor, clade A, member 5 [Source:MGI Symbol;Acc:MGI:107817]	protein_coding	0.433721	0.487665	0.189849	0	0	0.056933	19.5183	4.28676	0.000888787	0.0222754	up	yes
Efemp1	epidermal growth factor-containing fibulin-like extracellular matrix protein 1 [Source:MGI Symbol;Acc:MGI:1339998]	protein_coding	5.53429	2.70397	3.47467	1.24567	1.86825	1.84515	2.36192	1.23996	0.00091454	0.0227229	up	yes
Fbxl13	F-box and leucine-rich repeat protein 13 [Source:MGI Symbol;Acc:MGI:2443416]	protein_coding;retained_intron	0.0467847	0.0650317	0.0156374	0	0	0	424.846	8.7308	0.000945394	0.0234174	up	yes
Gm10443	predicted pseudogene 10443 [Source:MGI Symbol;Acc:MGI:3704272]	processed_pseudogene	5.17404	7.80212	3.26248	24.5798	9.95505	12.2749	0.346907	-1.52738	0.00094905	0.0234869	down	yes
Igfbp2	insulin-like growth factor binding protein 2 [Source:MGI Symbol;Acc:MGI:96437]	protein_coding;retained_intron	17.003	65.155	47.2857	237.089	136.766	94.9688	0.276103	-1.85672	0.000965534	0.0238533	down	yes
Fam110a	family with sequence similarity 110, member A [Source:MGI Symbol;Acc:MGI:1921097]	protein_coding	2.21374	2.44605	1.35271	0.482802	0.913635	0.871464	2.65113	1.40661	0.000969828	0.0239152	up	yes
Gm10639	predicted gene 10639 [Source:MGI Symbol;Acc:MGI:3704339]	protein_coding	0	0.955596	0.166736	0	0	0	3741.11	11.8692	0.000985095	0.0242038	up	yes
Apol10b	apolipoprotein L 10B [Source:MGI Symbol;Acc:MGI:3043522]	protein_coding	0.050618	0.066965	0.044135	0.086971	0.349545	0.678004	0.145101	-2.78487	0.000985923	0.0242038	down	yes
Efna3	ephrin A3 [Source:MGI Symbol;Acc:MGI:106644]	protein_coding	0	0.100926	0.0906173	0.527808	0.370464	0.625352	0.125715	-2.99177	0.000996579	0.0244219	down	yes
A930038B10Rik	RIKEN cDNA A930038B10 gene [Source:MGI Symbol;Acc:MGI:2443813]	lincRNA	0.248515	0.317607	0.104531	0.612074	0.624401	0.493576	0.387649	-1.36718	0.00101001	0.0247071	down	yes
Hes1	hes family bHLH transcription factor 1 [Source:MGI Symbol;Acc:MGI:104853]	protein_coding;processed_transcript;retained_intron	4.85258	5.87201	3.88468	3.31287	1.39157	1.67669	2.28945	1.195	0.00102227	0.0249848	up	yes
Saa3	serum amyloid A 3 [Source:MGI Symbol;Acc:MGI:98223]	protein_coding;processed_transcript	1.48585	3.44346	1.17196	12.1748	3.16937	61.5835	0.0793118	-3.65632	0.00102716	0.0250822	down	yes
Olfr698	olfactory receptor 698 [Source:MGI Symbol;Acc:MGI:3030532]	protein_coding	0	0	0	0.094976	0.0541593	0.018353	0.00179117	-9.12488	0.001041	0.0253304	down	yes
Gm32468	predicted gene, 32468 [Source:MGI Symbol;Acc:MGI:5591627]	lincRNA	2.25726	2.45338	1.3636	0	0.603383	0.119154	8.40682	3.07156	0.00105182	0.025526	up	yes
Gm45694	predicted gene 45694 [Source:MGI Symbol;Acc:MGI:5804809]	TEC	0.043382	0.134942	0.040673	0	0	0	729.99	9.51173	0.00105417	0.0255606	up	yes
Gm45044	predicted gene 45044 [Source:MGI Symbol;Acc:MGI:5753620]	lincRNA	0.48044	0.586672	0.682157	2.53154	2.07532	2.32058	0.252513	-1.98557	0.00105869	0.0256026	down	yes
E330011O21Rik	RIKEN cDNA E330011O21 gene [Source:MGI Symbol;Acc:MGI:3759668]	antisense;retained_intron	2.62264	1.72568	1.57816	1.09498	0.959341	0.676698	2.17006	1.11773	0.00110205	0.0265813	up	yes
Gm15343	predicted gene 15343 [Source:MGI Symbol;Acc:MGI:3705126]	antisense	2.40184	3.9664	2.13733	5.84239	5.54084	7.0092	0.462449	-1.11263	0.00113279	0.0271093	down	yes
Fignl1	fidgetin-like 1 [Source:MGI Symbol;Acc:MGI:1890648]	protein_coding	0.169982	0.104838	0.0522666	0.0131633	0.0100455	0	14.0932	3.81693	0.00115731	0.0275763	up	yes
Gm26714	predicted gene, 26714 [Source:MGI Symbol;Acc:MGI:5477208]	antisense	2.46026	1.50537	1.30655	0.245685	0.341044	0.819914	3.74806	1.90614	0.00116367	0.0277041	up	yes
Gm27252	predicted gene 27252 [Source:MGI Symbol;Acc:MGI:5521095]	lincRNA;antisense	2.61981	3.08596	4.15921	3.98881	9.69652	9.88898	0.418463	-1.25683	0.00117795	0.0279956	down	yes
Gm12247	predicted gene 12247 [Source:MGI Symbol;Acc:MGI:3649489]	processed_pseudogene	0.219446	0.463459	0.41809	0.964747	1.76175	1.86797	0.239635	-2.06109	0.00121016	0.0286131	down	yes
Cfap54	cilia and flagella associated protein 54 [Source:MGI Symbol;Acc:MGI:1922208]	protein_coding;processed_transcript;nonsense_mediated_decay	0.0857778	0.0608498	0.103019	0.0130487	0.020952	0.0246503	4.25648	2.08966	0.00121642	0.0287119	up	yes
Mcm5	minichromosome maintenance complex component 5 [Source:MGI Symbol;Acc:MGI:103197]	protein_coding;retained_intron	0.92224	0.773904	0.550012	0.282966	0.353867	0.259808	2.50508	1.32486	0.00121888	0.0287214	up	yes
Slc30a3	solute carrier family 30 (zinc transporter), member 3 [Source:MGI Symbol;Acc:MGI:1345280]	protein_coding	0.0906238	0.228908	0.0741772	0.339255	0.769407	0.459047	0.251137	-1.99345	0.00121891	0.0287214	down	yes
Serpina3b	serine (or cysteine) peptidase inhibitor, clade A, member 3B [Source:MGI Symbol;Acc:MGI:2182835]	protein_coding	0.128263	0.140754	0.055144	0	0	0	1080.54	10.0775	0.00122681	0.0288345	up	yes
Gm16063	predicted gene 16063 [Source:MGI Symbol;Acc:MGI:3801955]	lincRNA	0.020496	0	0.030163	0.111839	0.354062	0.301882	0.0659809	-3.92181	0.00122782	0.0288345	down	yes
Relb	avian reticuloendotheliosis viral (v-rel) oncogene related B [Source:MGI Symbol;Acc:MGI:103289]	nonsense_mediated_decay;protein_coding;retained_intron;processed_transcript	1.00692	0.870996	0.767119	0.335563	0.49114	0.222631	2.52068	1.33381	0.00122894	0.0288345	up	yes
Irak1bp1	interleukin-1 receptor-associated kinase 1 binding protein 1 [Source:MGI Symbol;Acc:MGI:1929475]	protein_coding	0.373045	0.235084	0.294715	0.968512	0.6906	0.818671	0.364376	-1.4565	0.00124539	0.029146	down	yes
Gm17971	predicted gene, 17971 [Source:MGI Symbol;Acc:MGI:5010156]	processed_pseudogene	0.938384	0.845492	1.07168	2.09613	2.41794	2.59965	0.401416	-1.31683	0.00125914	0.029321	down	yes
Gm50314	predicted gene, 50314 [Source:MGI Symbol;Acc:MGI:6303169]	antisense	0	0.556286	0.234826	0	0	0	2637.04	11.3647	0.00125924	0.029321	up	yes
Arhgap30	Rho GTPase activating protein 30 [Source:MGI Symbol;Acc:MGI:2684948]	retained_intron	0.518865	0.572007	0.628897	0.341388	0.272382	0.238569	2.0177	1.01271	0.00126085	0.0293336	up	yes
Crhr2	corticotropin releasing hormone receptor 2 [Source:MGI Symbol;Acc:MGI:894312]	protein_coding;retained_intron	0	0	0.0272308	0.0622653	0.0754874	0.35137	0.0556728	-4.16688	0.00126685	0.0293988	down	yes
Cox4i2	cytochrome c oxidase subunit 4I2 [Source:MGI Symbol;Acc:MGI:2135755]	protein_coding	0.387784	0.197582	0.260002	0	0	0	2817.89	11.4604	0.00127433	0.0295475	up	yes
Lefty1	left right determination factor 1 [Source:MGI Symbol;Acc:MGI:107405]	protein_coding;retained_intron	0	0	0	0	0.311219	0.196045	0.000591408	-10.7236	0.00128229	0.0297071	down	yes
Cyp3a59	cytochrome P450, family 3, subfamily a, polypeptide 59 [Source:MGI Symbol;Acc:MGI:3769707]	nonsense_mediated_decay;protein_coding	15.2544	10.782	19.3136	11.2149	4.07094	4.08225	2.34148	1.22742	0.00128749	0.0298025	up	yes
Gm5093	predicted gene 5093 [Source:MGI Symbol;Acc:MGI:3644404]	processed_pseudogene	0.23087	0.070666	0.037414	0.351455	2.20972	1.10506	0.0924516	-3.43516	0.00128945	0.0298229	down	yes
Chil1	chitinase-like 1 [Source:MGI Symbol;Acc:MGI:1340899]	protein_coding;retained_intron	1.27083	0.7491	0.327025	0.0416215	0.0812721	0.274049	5.91257	2.56379	0.00130618	0.0301593	up	yes
Pamr1	peptidase domain containing associated with muscle regeneration 1 [Source:MGI Symbol;Acc:MGI:2445082]	protein_coding;retained_intron;processed_transcript	1.72465	0.892059	0.785158	0.312883	0.388495	0.59308	2.62802	1.39398	0.00133563	0.0306595	up	yes
Acvr2b	activin receptor IIB [Source:MGI Symbol;Acc:MGI:87912]	protein_coding;retained_intron	0.279688	0.227403	0.316069	0.5396	0.857925	0.566491	0.419121	-1.25456	0.00133904	0.0307121	down	yes
Hip1	huntingtin interacting protein 1 [Source:MGI Symbol;Acc:MGI:1099804]	protein_coding;retained_intron;processed_transcript	0.67124	0.499003	0.72234	0.254501	0.310078	0.36413	2.03786	1.02706	0.00134456	0.0307874	up	yes
Corin	corin, serine peptidase [Source:MGI Symbol;Acc:MGI:1349451]	protein_coding	0.530909	0.184475	0.289086	0.106163	0.0090019	0.0592651	5.75859	2.52572	0.00134893	0.0308176	up	yes
Fgf12	fibroblast growth factor 12 [Source:MGI Symbol;Acc:MGI:109183]	protein_coding;processed_transcript	0.152568	0.24426	0.135421	0.0543423	0.0416821	0.0237317	4.44444	2.152	0.00134894	0.0308176	up	yes
Sybu	syntabulin (syntaxin-interacting) [Source:MGI Symbol;Acc:MGI:2442392]	protein_coding	0.55354	0.459445	0.274943	0.219884	0.0462139	0.0977761	3.53949	1.82354	0.0013663	0.0311329	up	yes
Icosl	icos ligand [Source:MGI Symbol;Acc:MGI:1354701]	retained_intron;protein_coding	0.468079	0.410846	0.303682	0.100351	0.177567	0.0909781	3.2058	1.68068	0.00137998	0.0313901	up	yes
Bmf	BCL2 modifying factor [Source:MGI Symbol;Acc:MGI:2176433]	protein_coding;processed_transcript	0.955938	0.231079	1.05695	1.93991	2.49647	1.51113	0.377294	-1.40624	0.00140802	0.0319225	down	yes
Cacnb2	calcium channel, voltage-dependent, beta 2 subunit [Source:MGI Symbol;Acc:MGI:894644]	processed_transcript;retained_intron;protein_coding	0.0422775	0.0804153	0.0481578	0.00698068	0.0125291	0.00930508	5.92926	2.56785	0.00143144	0.0324001	up	yes
Bhlhb9	basic helix-loop-helix domain containing, class B9 [Source:MGI Symbol;Acc:MGI:1917487]	protein_coding;retained_intron	1.58413	0.451953	0.62616	0.184315	0.381796	0.25017	3.26143	1.7055	0.00149658	0.0337913	up	yes
Fosb	FBJ osteosarcoma oncogene B [Source:MGI Symbol;Acc:MGI:95575]	protein_coding;retained_intron	0.394303	0.212623	0.362514	0.0349923	0.148049	0.0313346	4.52216	2.17701	0.00151559	0.0341645	up	yes
Gm8783	predicted pseudogene 8783 [Source:MGI Symbol;Acc:MGI:3646027]	processed_pseudogene	15.3575	8.55509	15.1957	5.90315	6.53518	5.99966	2.12107	1.08479	0.00155665	0.0349176	up	yes
Peli3	pellino 3 [Source:MGI Symbol;Acc:MGI:1924963]	protein_coding;retained_intron	0.325306	0.524641	0.375345	0.827784	0.968039	0.672955	0.496315	-1.01067	0.0015728	0.0352162	down	yes
Bmp6	bone morphogenetic protein 6 [Source:MGI Symbol;Acc:MGI:88182]	protein_coding	0.401431	0.307766	0.623247	0.952647	1.32261	0.782367	0.435778	-1.19834	0.00157953	0.0352795	down	yes
Plaur	plasminogen activator, urokinase receptor [Source:MGI Symbol;Acc:MGI:97612]	retained_intron;protein_coding	0.751227	0.717547	0.407694	0.0802886	0.260988	0.121468	4.05508	2.01973	0.00158038	0.0352795	up	yes
Tmem266	transmembrane protein 266 [Source:MGI Symbol;Acc:MGI:2142980]	protein_coding;processed_transcript	0.0889509	0.0848975	0.0304233	0.0860622	0.478234	0.393702	0.213228	-2.22953	0.00159884	0.0356334	down	yes
Rbl1	RB transcriptional corepressor like 1 [Source:MGI Symbol;Acc:MGI:103300]	protein_coding;retained_intron	0.516808	0.430723	0.364363	0.214571	0.176491	0.136576	2.48636	1.31403	0.00160515	0.0357451	up	yes
Timp1	tissue inhibitor of metalloproteinase 1 [Source:MGI Symbol;Acc:MGI:98752]	protein_coding	1.30007	1.9358	0.365861	0.157425	0	0.176384	10.7898	3.4316	0.00161283	0.0358581	up	yes
Mrps6	mitochondrial ribosomal protein S6 [Source:MGI Symbol;Acc:MGI:2153111]	protein_coding;processed_transcript	3.89174	6.67692	4.50955	2.19128	2.82661	2.4633	2.01548	1.01113	0.00162034	0.0359672	up	yes
A330093E20Rik	RIKEN cDNA A330093E20 gene [Source:MGI Symbol;Acc:MGI:2147325]	antisense	1.13116	0.562658	0.704001	1.92191	1.20692	2.09438	0.459071	-1.12321	0.0016359	0.0361668	down	yes
Gm36245	predicted gene, 36245 [Source:MGI Symbol;Acc:MGI:5595404]	protein_coding	0	0	0	0	0.511335	1.12063	0.000183827	-12.4094	0.00164504	0.0363398	down	yes
Marveld3	MARVEL (membrane-associating) domain containing 3 [Source:MGI Symbol;Acc:MGI:1920858]	protein_coding;retained_intron	0.196769	0.225884	0.109362	0.332992	0.43265	1.04042	0.294572	-1.76331	0.00165127	0.0364481	down	yes
Thbs1	thrombospondin 1 [Source:MGI Symbol;Acc:MGI:98737]	protein_coding;retained_intron	1.23257	0.693693	0.295776	0.139556	0.317226	0.220257	3.28199	1.71457	0.0016564	0.036503	up	yes
Dcaf12l1	DDB1 and CUL4 associated factor 12-like 1 [Source:MGI Symbol;Acc:MGI:2444462]	protein_coding	2.47822	1.31575	1.5053	1.01675	0.772524	0.582035	2.23474	1.16011	0.00166269	0.0366124	up	yes
1810059H22Rik	RIKEN cDNA 1810059H22 gene [Source:MGI Symbol;Acc:MGI:1917070]	lincRNA;retained_intron	0.228112	0.405946	0.322578	0.77137	1.04598	0.440439	0.423706	-1.23887	0.00169815	0.0371487	down	yes
I730030J21Rik	RIKEN cDNA I730030J21 gene [Source:MGI Symbol;Acc:MGI:3588279]	retained_intron;lincRNA	0.0380486	0.192572	0.08329	0	0	0	1046.37	10.0312	0.00169881	0.0371487	up	yes
Ltbp2	latent transforming growth factor beta binding protein 2 [Source:MGI Symbol;Acc:MGI:99502]	protein_coding;retained_intron	0.22197	0.250272	0.0932161	0.0694476	0.0262704	0.039811	4.17223	2.06082	0.00169951	0.0371487	up	yes
Gm16638	predicted gene, 16638 [Source:MGI Symbol;Acc:MGI:4439562]	antisense	0.0592027	0.041309	0.0697123	0.34263	0.073473	0.215062	0.269698	-1.89058	0.00170052	0.0371487	down	yes
Gm45724	predicted gene 45724 [Source:MGI Symbol;Acc:MGI:5804839]	TEC	0.222238	1.13499	1.13262	2.25617	5.47103	3.0635	0.23074	-2.11566	0.00173312	0.0377426	down	yes
Ihh	Indian hedgehog [Source:MGI Symbol;Acc:MGI:96533]	protein_coding;retained_intron	0.22059	0.315112	0.0503859	1.18194	0.410168	0.714325	0.25411	-1.97647	0.00176265	0.0382332	down	yes
Abca5	ATP-binding cassette, sub-family A (ABC1), member 5 [Source:MGI Symbol;Acc:MGI:2386607]	protein_coding;processed_transcript;retained_intron	1.03249	0.544436	0.493334	0.382496	0.27897	0.27363	2.21396	1.14663	0.00181816	0.0392828	up	yes
Ggt5	gamma-glutamyltransferase 5 [Source:MGI Symbol;Acc:MGI:1346063]	retained_intron;protein_coding;nonsense_mediated_decay	1.08535	0.85004	0.699959	0.26486	0.377569	0.488739	2.32976	1.22018	0.00183033	0.0394222	up	yes
Gtpbp4-ps1	GTP binding protein 4, pseudogene 1 [Source:MGI Symbol;Acc:MGI:5521100]	unprocessed_pseudogene	4.90513	28.1152	12.1252	50.7154	36.7711	31.3749	0.379817	-1.39663	0.00185244	0.0397058	down	yes
Hunk	hormonally upregulated Neu-associated kinase [Source:MGI Symbol;Acc:MGI:1347352]	protein_coding;retained_intron	0.295892	0.340122	0.111515	0.474209	0.636096	0.649414	0.4248	-1.23515	0.00185502	0.0397058	down	yes
Gm37844	predicted gene, 37844 [Source:MGI Symbol;Acc:MGI:5611072]	TEC	0.16404	0.086996	0.073668	0	0.012536	0	25.9017	4.69498	0.0018626	0.039837	up	yes
Fdx2	ferredoxin 2 [Source:MGI Symbol;Acc:MGI:1915415]	protein_coding;retained_intron	3.54461	7.20258	6.31069	1.9717	3.40152	2.31597	2.21842	1.14953	0.00192215	0.0409203	up	yes
Zdhhc2	zinc finger, DHHC domain containing 2 [Source:MGI Symbol;Acc:MGI:1923452]	protein_coding;retained_intron;processed_transcript	0.122798	0.131907	0.15423	0.271248	0.481246	0.304795	0.386777	-1.37043	0.00193141	0.041054	down	yes
Mcm4	minichromosome maintenance complex component 4 [Source:MGI Symbol;Acc:MGI:103199]	protein_coding	1.01135	1.2456	0.824438	0.436255	0.489649	0.487234	2.18053	1.12468	0.00196926	0.0416467	up	yes
Gm10736	predicted gene 10736 [Source:MGI Symbol;Acc:MGI:3704412]	processed_pseudogene	34.9127	29.2527	42.8074	114.567	106.253	34.1312	0.419582	-1.25297	0.00199642	0.0420468	down	yes
Pdcd1	programmed cell death 1 [Source:MGI Symbol;Acc:MGI:104879]	protein_coding	0.173369	0.107019	0.046388	0	0	0	1089.25	10.0891	0.00201087	0.0422866	up	yes
1300014J16Rik	RIKEN cDNA 1300014J16 gene [Source:MGI Symbol;Acc:MGI:1921410]	lincRNA	0.285307	1.01848	0.811786	0.170105	0.088822	0.128889	5.4551	2.44761	0.00202646	0.0425495	up	yes
Gm40923	predicted gene, 40923 [Source:MGI Symbol;Acc:MGI:5623808]	lincRNA	0.881892	1.69344	1.03916	0.341701	0.225409	0.147658	5.05687	2.33824	0.00205064	0.0430244	up	yes
3110082I17Rik	RIKEN cDNA 3110082I17 gene [Source:MGI Symbol;Acc:MGI:1920462]	protein_coding;retained_intron;processed_transcript	0.508392	1.4108	0.469841	2.01214	3.58007	1.03742	0.360357	-1.4725	0.0020546	0.0430748	down	yes
Cphx2	cytoplasmic polyadenylated homeobox 2 [Source:MGI Symbol;Acc:MGI:3780272]	protein_coding;retained_intron;processed_transcript	0.166307	0.178231	0.1833	0.550214	0.59974	0.500464	0.319821	-1.64466	0.00209093	0.0436373	down	yes
Gm4482	predicted gene 4482 [Source:MGI Symbol;Acc:MGI:3782666]	processed_pseudogene	2.59979	1.86653	2.78163	0.377952	0.379014	1.0982	3.90691	1.96603	0.00213428	0.0443406	up	yes
Pdgfc	platelet-derived growth factor, C polypeptide [Source:MGI Symbol;Acc:MGI:1859631]	nonsense_mediated_decay;protein_coding	1.13421	0.646072	0.87658	0.320857	0.359492	0.466666	2.31633	1.21184	0.00214942	0.0445942	up	yes
Cidea	cell death-inducing DNA fragmentation factor, alpha subunit-like effector A [Source:MGI Symbol;Acc:MGI:1270845]	protein_coding	26.4664	32.0796	8.79734	0	0	0.422014	159.576	7.3181	0.00214972	0.0445942	up	yes
Olfml3	olfactomedin-like 3 [Source:MGI Symbol;Acc:MGI:1914877]	retained_intron;protein_coding;processed_transcript	1.11615	0.667899	0.535316	0.360714	0.322279	0.331056	2.28723	1.1936	0.00216571	0.0448246	up	yes
Msh5	mutS homolog 5 [Source:MGI Symbol;Acc:MGI:1329021]	protein_coding;retained_intron;nonsense_mediated_decay;processed_transcript	0.109196	0.0977611	0.112817	0.312618	0.253899	0.261373	0.386252	-1.37239	0.00216948	0.0448689	down	yes
Morc4	microrchidia 4 [Source:MGI Symbol;Acc:MGI:1922996]	protein_coding;processed_transcript;retained_intron	1.49797	0.592229	1.03117	0.601828	0.379467	0.287707	2.4597	1.29848	0.00218293	0.0450453	up	yes
Vim	vimentin [Source:MGI Symbol;Acc:MGI:98932]	protein_coding;retained_intron	10.8865	9.42422	4.5589	4.89787	2.63762	4.27918	2.10498	1.07381	0.00218454	0.0450453	up	yes
Stac3	SH3 and cysteine rich domain 3 [Source:MGI Symbol;Acc:MGI:3606571]	protein_coding;retained_intron	0.0736357	0.0978635	0.153687	0.284692	0.220793	1.04654	0.209523	-2.25482	0.00221798	0.0455622	down	yes
Irf5	interferon regulatory factor 5 [Source:MGI Symbol;Acc:MGI:1350924]	protein_coding;processed_transcript	1.8019	1.94988	1.42288	1.4007	6.15318	4.6121	0.425338	-1.23332	0.0022219	0.045577	down	yes
Fgd2	FYVE, RhoGEF and PH domain containing 2 [Source:MGI Symbol;Acc:MGI:1347084]	retained_intron;processed_transcript;nonsense_mediated_decay;protein_coding	1.07418	1.05629	0.977742	0.421761	0.389988	0.621324	2.16891	1.11697	0.00232981	0.047263	up	yes
Mtx3	metaxin 3 [Source:MGI Symbol;Acc:MGI:2686040]	retained_intron;protein_coding;nonsense_mediated_decay	1.61481	1.65185	1.91002	6.7822	2.39373	1.9142	0.466783	-1.09918	0.00233266	0.047286	down	yes
Syne4	spectrin repeat containing, nuclear envelope family member 4 [Source:MGI Symbol;Acc:MGI:2141950]	processed_transcript;protein_coding;retained_intron	0.973098	1.29912	0.332009	1.32219	2.17503	3.16536	0.390874	-1.35522	0.00234103	0.047386	down	yes
Hilpda	hypoxia inducible lipid droplet associated [Source:MGI Symbol;Acc:MGI:1916823]	protein_coding	3.17272	3.95976	3.59808	0.340489	1.38102	1.61714	3.21404	1.68439	0.00236395	0.0477448	up	yes
Smyd1	SET and MYND domain containing 1 [Source:MGI Symbol;Acc:MGI:104790]	protein_coding	0.891049	0.729104	0.661108	0.831444	1.49368	2.98642	0.429492	-1.2193	0.00237185	0.0478694	down	yes
Arid3a	AT rich interactive domain 3A (BRIGHT-like) [Source:MGI Symbol;Acc:MGI:1328360]	protein_coding	0.349945	0.354602	0.259493	0.0704043	0.0600361	0.147307	3.47093	1.79532	0.00241321	0.0484844	up	yes
Slc22a26	solute carrier family 22 (organic cation transporter), member 26 [Source:MGI Symbol;Acc:MGI:2385316]	protein_coding	0.881275	0.957112	1.5266	0.637409	0.325532	0.338842	2.58491	1.37011	0.0024267	0.0486911	up	yes
Sarm1	sterile alpha and HEAT/Armadillo motif containing 1 [Source:MGI Symbol;Acc:MGI:2136419]	protein_coding;retained_intron	0.0450936	0.0150053	0.0690635	0.147259	0.181208	0.231819	0.230529	-2.11698	0.00247795	0.0495393	down	yes

## Sheet: overlap
gene_name	Description	trans_type	FPKM.M1	FPKM.M2	FPKM.M3	FPKM.C1	FPKM.C2	FPKM.C3	log2(fc)	pval	FPKM.GA1	FPKM.GA2	FPKM.GA3	FPKM.M1	FPKM.M2	FPKM.M3	log2(fc)	pval
2010003K11Rik	RIKEN cDNA 2010003K11 gene [Source:MGI Symbol;Acc:MGI:1917111]	protein_coding	59.5143	69.2456	38.4148	18.2166	21.7287	14.5703	1.61662	1.13904e-10	25.8869	9.7656	16.0842	59.5143	69.2456	38.4148	-1.6921	3.39539e-07
5330417C22Rik	RIKEN cDNA 5330417C22 gene [Source:MGI Symbol;Acc:MGI:1923930]	protein_coding;retained_intron	1.40527	0.454448	0.585498	0.284514	0.130495	0.175258	2.05052	4.82506e-05	0.156786	0.184595	0.224418	1.40527	0.454448	0.585498	-2.1116	5.53213e-06
9030619P08Rik	RIKEN cDNA 9030619P08 gene [Source:MGI Symbol;Acc:MGI:3612405]	processed_transcript;transcribed_unprocessed_pseudogene	11.3245	12.1753	9.43233	0.997196	1.1192	2.47511	2.84246	1.49452e-12	2.05155	6.0783	3.79747	11.3245	12.1753	9.43233	-1.46523	0.00011163
A930036K24Rik	RIKEN cDNA A930036K24 gene [Source:MGI Symbol;Acc:MGI:1925079]	TEC	0.077301	0.084465	0.085511	0.444422	1.50048	0.726553	-3.43343	3.65865e-06	0.731109	0.71304	0.23781	0.077301	0.084465	0.085511	2.76594	0.000546081
Aacs	acetoacetyl-CoA synthetase [Source:MGI Symbol;Acc:MGI:1926144]	protein_coding;processed_transcript;retained_intron	22.7356	21.8554	22.1865	4.45811	11.2925	4.62728	1.71236	9.25199e-08	5.34698	6.82828	9.53882	22.7356	21.8554	22.1865	-1.62073	2.1986e-12
Abcb1a	ATP-binding cassette, sub-family B (MDR/TAP), member 1A [Source:MGI Symbol;Acc:MGI:97570]	protein_coding;retained_intron	2.86967	1.35003	2.58736	1.38417	0.716651	0.438808	1.42241	0.000601307	0.541177	0.588913	1.16963	2.86967	1.35003	2.58736	-1.56558	4.07182e-05
Adgrv1	adhesion G protein-coupled receptor V1 [Source:MGI Symbol;Acc:MGI:1274784]	protein_coding;processed_transcript	1.13029	0.959242	0.673572	0.0552463	0.0887427	0.0673913	3.70838	5.91248e-38	0.136666	0.134388	0.256504	1.13029	0.959242	0.673572	-2.38889	1.69433e-14
Adrb2	adrenergic receptor, beta 2 [Source:MGI Symbol;Acc:MGI:87938]	protein_coding	5.73699	2.09221	2.268	1.06736	0.698761	1.03586	1.84944	3.70175e-05	0.873032	0.333936	0.579012	5.73699	2.09221	2.268	-2.49917	1.29168e-07
AI314278	expressed sequence AI314278 [Source:MGI Symbol;Acc:MGI:2141898]	lincRNA	0.159732	0.147798	0.0183566	0	0	0	10.0852	0.000389318	0	0	0	0.159732	0.147798	0.0183566	-10.0852	0.000184423
AL590864	novel transcript, antisense to Cmah	antisense	1.29285	2.21488	1.66966	4.89014	11.3494	8.43233	-2.25257	2.11735e-09	7.92061	6.63023	5.09146	1.29285	2.21488	1.66966	1.92367	5.68878e-09
Aldh1b1	aldehyde dehydrogenase 1 family, member B1 [Source:MGI Symbol;Acc:MGI:1919785]	protein_coding	37.1446	42.9927	34.5148	11.9535	17.6785	21.6566	1.16055	1.55086e-05	16.8379	16.2752	22.4995	37.1446	42.9927	34.5148	-1.04378	1.27352e-07
Anxa2	annexin A2 [Source:MGI Symbol;Acc:MGI:88246]	protein_coding;retained_intron	20.6401	22.1974	11.809	2.95188	1.60697	2.05701	3.04613	5.39953e-26	5.43661	2.08556	3.47001	20.6401	22.1974	11.809	-2.31365	4.43496e-12
Anxa5	annexin A5 [Source:MGI Symbol;Acc:MGI:106008]	protein_coding;retained_intron	115.518	114.015	88.0627	41.5659	30.8117	26.4448	1.68428	6.86646e-16	40.8143	25.8332	29.2144	115.518	114.015	88.0627	-1.72816	5.09725e-15
Apbb1ip	amyloid beta (A4) precursor protein-binding, family B, member 1 interacting protein [Source:MGI Symbol;Acc:MGI:1861354]	protein_coding;processed_transcript;retained_intron	0.486429	0.35444	0.454297	0.238977	0.12538	0.131837	1.38416	0.000980737	0.121248	0.111637	0.24214	0.486429	0.35444	0.454297	-1.44706	0.00074147
Apoa4	apolipoprotein A-IV [Source:MGI Symbol;Acc:MGI:88051]	protein_coding	4038.65	5389.22	2404.23	956.428	821.049	1126.31	2.0267	4.22943e-13	492.779	747.666	415.783	4038.65	5389.22	2404.23	-2.83673	3.66386e-21
Aqp8	aquaporin 8 [Source:MGI Symbol;Acc:MGI:1195271]	protein_coding;processed_transcript	61.2756	128.199	68.5668	15.1859	21.5393	13.1389	2.37153	2.09018e-16	33.6063	20.1096	35.8414	61.2756	128.199	68.5668	-1.52672	4.87989e-07
Arhgef10l	Rho guanine nucleotide exchange factor (GEF) 10-like [Source:MGI Symbol;Acc:MGI:1920004]	protein_coding;nonsense_mediated_decay;retained_intron	1.72897	1.72108	2.25703	3.5795	4.88368	4.31492	-1.16285	7.36226e-08	3.87688	4.30474	3.25808	1.72897	1.72108	2.25703	1.00322	2.52322e-06
Avpr1a	arginine vasopressin receptor 1A [Source:MGI Symbol;Acc:MGI:1859216]	protein_coding	1.08828	1.04532	1.63265	5.04547	4.72923	4.89217	-1.96136	2.35694e-14	1.31101	6.15097	4.37011	1.08828	1.04532	1.63265	1.65151	0.000192248
B430119L08Rik	RIKEN cDNA B430119L08 gene [Source:MGI Symbol;Acc:MGI:2441857]	antisense	9.40339	17.8229	17.2183	42.0186	53.8556	31.5737	-1.51983	3.07774e-09	69.8612	28.8981	59.0158	9.40339	17.8229	17.2183	1.82779	4.57274e-09
Bpifa2	BPI fold containing family A, member 2 [Source:MGI Symbol;Acc:MGI:97787]	protein_coding;retained_intron	0	4.80893	0	0	0	0	13.9685	1.78566e-09	0	0	0	0	4.80893	0	-13.9685	5.03581e-10
Btg2	BTG anti-proliferation factor 2 [Source:MGI Symbol;Acc:MGI:108384]	protein_coding	32.2541	25.7939	26.0634	4.12936	6.93625	9.77771	2.01272	1.4232e-10	9.18733	17.5144	4.75199	32.2541	25.7939	26.0634	-1.41907	0.000168403
Ccdc120	coiled-coil domain containing 120 [Source:MGI Symbol;Acc:MGI:1859619]	protein_coding;processed_transcript	4.60209	2.26204	1.83215	0.71895	0.202683	0.564801	2.54854	6.32874e-08	0.904087	0.268808	0.322428	4.60209	2.26204	1.83215	-2.53994	9.91196e-08
Cd36	CD36 molecule [Source:MGI Symbol;Acc:MGI:107899]	protein_coding	73.5865	51.8799	55.2741	9.04259	2.17075	11.3599	3.00123	2.17201e-05	21.05	15.1919	35.3155	73.5865	51.8799	55.2741	-1.33675	0.0185013
Cd63	CD63 antigen [Source:MGI Symbol;Acc:MGI:99529]	protein_coding;retained_intron	7.31935	5.3886	2.11256	2.32995	1.26008	1.98037	1.41174	0.000682551	1.64853	1.62449	1.38199	7.31935	5.3886	2.11256	-1.67074	1.20683e-05
Cd68	CD68 antigen [Source:MGI Symbol;Acc:MGI:88342]	protein_coding;processed_transcript	8.04708	8.48508	8.27232	3.15099	2.5799	3.646	1.40342	2.61903e-07	2.70618	2.26499	3.20193	8.04708	8.48508	8.27232	-1.60165	2.5603e-11
Cd72	CD72 antigen [Source:MGI Symbol;Acc:MGI:88345]	protein_coding;retained_intron;processed_transcript	1.46982	1.55828	1.43577	0.608467	0.880288	0.379984	1.25623	0.000643028	0.601464	0.539936	0.853673	1.46982	1.55828	1.43577	-1.16185	0.000149159
Cd74	CD74 antigen (invariant polypeptide of major histocompatibility complex, class II antigen-associated) [Source:MGI Symbol;Acc:MGI:96534]	retained_intron;protein_coding	75.0798	59.7543	34.9585	9.94553	18.5407	17.4408	1.88636	4.27252e-09	13.3005	17.4201	21.1579	75.0798	59.7543	34.9585	-1.71057	3.07843e-09
Cgref1	cell growth regulator with EF hand domain 1 [Source:MGI Symbol;Acc:MGI:1915817]	retained_intron;protein_coding	3.22268	6.17554	2.6119	0.999349	1.57006	1.53209	1.55003	9.48419e-05	1.22618	0.50939	0.503574	3.22268	6.17554	2.6119	-2.42323	4.19313e-08
Chd9	chromodomain helicase DNA binding protein 9 [Source:MGI Symbol;Acc:MGI:1924001]	nonsense_mediated_decay;processed_transcript;retained_intron;protein_coding	37.5047	30.1216	28.5497	7.41704	6.16909	16.9619	1.6546	4.38516e-06	13.6607	16.6785	15.4688	37.5047	30.1216	28.5497	-1.07008	1.83412e-08
Cidec	cell death-inducing DFFA-like effector c [Source:MGI Symbol;Acc:MGI:95585]	protein_coding	102.055	112.132	69.2277	1.75319	2.84476	2.94244	5.23213	3.50098e-88	29.884	8.72604	5.88025	102.055	112.132	69.2277	-2.67135	0.000510265
Clec7a	C-type lectin domain family 7, member a [Source:MGI Symbol;Acc:MGI:1861431]	polymorphic_pseudogene;retained_intron;protein_coding	5.55275	2.19403	2.1223	1.14078	0.61002	0.79973	1.95211	7.87798e-06	0.697363	0.851481	1.16539	5.55275	2.19403	2.1223	-1.86237	8.06798e-06
Cpxm1	carboxypeptidase X 1 (M14 family) [Source:MGI Symbol;Acc:MGI:1934569]	protein_coding;retained_intron	1.74927	2.06826	0.651583	0.331963	0.0997397	0.0908982	3.09621	3.91349e-07	0.407214	0.425498	0.556252	1.74927	2.06826	0.651583	-1.68598	0.000369206
Csf2ra	colony stimulating factor 2 receptor, alpha, low-affinity (granulocyte-macrophage) [Source:MGI Symbol;Acc:MGI:1339754]	retained_intron;protein_coding;processed_transcript	3.3725	2.45484	2.32879	0.693292	0.881025	0.849232	1.75077	1.47504e-08	0.995789	0.820931	1.07162	3.3725	2.45484	2.32879	-1.49765	1.50325e-07
Ctss	cathepsin S [Source:MGI Symbol;Acc:MGI:107341]	protein_coding	34.4049	22.2679	17.3141	15.719	9.18476	9.36763	1.11027	0.000367273	10.9789	10.845	14.4044	34.4049	22.2679	17.3141	-1.03015	0.000262339
Cx3cr1	chemokine (C-X3-C motif) receptor 1 [Source:MGI Symbol;Acc:MGI:1333815]	protein_coding	0.863441	0.581533	0.581183	0.135273	0.145745	0.0855984	2.4664	2.44979e-08	0.17196	0.15104	0.198823	0.863441	0.581533	0.581183	-1.95711	5.21939e-07
Cxcl9	chemokine (C-X-C motif) ligand 9 [Source:MGI Symbol;Acc:MGI:1352449]	protein_coding;retained_intron	3.63117	4.65909	2.63021	1.80788	0.839966	1.3182	1.46127	3.41814e-05	1.09437	0.93552	2.18339	3.63117	4.65909	2.63021	-1.37402	0.000157517
Cyp4f18	cytochrome P450, family 4, subfamily f, polypeptide 18 [Source:MGI Symbol;Acc:MGI:1919304]	protein_coding;processed_transcript	1.04774	0.983949	0.480312	0.193009	0.235059	0.233089	1.92577	0.000898034	0.169586	0.269211	0.0666808	1.04774	0.983949	0.480312	-2.31312	0.000495956
Dbp	D site albumin promoter binding protein [Source:MGI Symbol;Acc:MGI:94866]	protein_coding;retained_intron	6.14918	5.09207	6.08673	44.4757	35.0341	22.1698	-2.55285	5.18571e-28	1.06741	2.47652	2.26268	6.14918	5.09207	6.08673	-1.57733	1.0347e-06
Dkk4	dickkopf WNT signaling pathway inhibitor 4 [Source:MGI Symbol;Acc:MGI:2385299]	protein_coding	0	0	0	0	0.535399	0.308577	-11.458	0.000499109	0.32639	0.993773	0.187884	0	0	0	12.2954	1.28962e-07
Dnajb1	DnaJ heat shock protein family (Hsp40) member B1 [Source:MGI Symbol;Acc:MGI:1931874]	protein_coding	7.29609	13.234	12.2439	4.47668	4.43947	4.85299	1.25111	2.39942e-06	3.96632	4.47734	6.52699	7.29609	13.234	12.2439	-1.13041	7.22232e-05
Elmo1	engulfment and cell motility 1 [Source:MGI Symbol;Acc:MGI:2153044]	protein_coding;retained_intron	0.406279	0.250531	0.315435	0.099144	0.150716	0.101666	1.46769	0.00015681	0.156511	0.11894	0.109223	0.406279	0.250531	0.315435	-1.33768	0.000185762
Elovl5	ELOVL family member 5, elongation of long chain fatty acids (yeast) [Source:MGI Symbol;Acc:MGI:1916051]	protein_coding;retained_intron	219.725	222.175	210.101	131.268	104.253	76.1646	1.06478	1.77031e-07	138.232	82.0382	101.08	219.725	222.175	210.101	-1.02073	2.11221e-06
Endod1	endonuclease domain containing 1 [Source:MGI Symbol;Acc:MGI:1919196]	protein_coding	2.29251	2.24226	1.55216	0.207906	0.324776	0.406344	2.69648	2.45205e-14	1.08898	0.615765	0.763249	2.29251	2.24226	1.55216	-1.30238	2.08629e-05
Entpd2	ectonucleoside triphosphate diphosphohydrolase 2 [Source:MGI Symbol;Acc:MGI:1096863]	protein_coding;processed_transcript	5.04161	3.73016	2.76532	1.81638	1.2479	1.94937	1.20235	0.00062933	1.59509	1.25321	1.78032	5.04161	3.73016	2.76532	-1.31763	2.66492e-05
Ephb2	Eph receptor B2 [Source:MGI Symbol;Acc:MGI:99611]	protein_coding;retained_intron	1.51185	0.883369	0.213738	0.00801913	0.0150992	0.0156206	6.07354	1.1322e-24	0.0756318	0.0349265	0.0374575	1.51185	0.883369	0.213738	-4.13965	8.87162e-14
F630028O10Rik	RIKEN cDNA F630028O10 gene [Source:MGI Symbol;Acc:MGI:3641813]	antisense	0.851766	0.563832	0.280279	0.0773267	0.15339	0.163051	2.10661	0.000823103	0.18807	0.0849975	0.0793904	0.851766	0.563832	0.280279	-2.26651	0.000201987
Fabp2	fatty acid binding protein 2, intestinal [Source:MGI Symbol;Acc:MGI:95478]	protein_coding	93.4982	150.428	123.858	47.3932	57.5628	38.1664	1.36161	2.75926e-09	60.15	68.0403	58.14	93.4982	150.428	123.858	-1.03	0.00438001
Fam102a	family with sequence similarity 102, member A [Source:MGI Symbol;Acc:MGI:2138935]	retained_intron;protein_coding;processed_transcript	10.6274	12.464	8.96557	3.55787	4.97299	5.45301	1.19687	1.50681e-06	4.47068	4.7145	6.42294	10.6274	12.464	8.96557	-1.03834	1.86931e-06
Fam107a	family with sequence similarity 107, member A [Source:MGI Symbol;Acc:MGI:3041256]	protein_coding	2.26688	3.53925	3.06008	0.213971	0.788397	0.57212	2.49344	5.82282e-09	0.510929	1.18761	0.932098	2.26688	3.53925	3.06008	-1.7529	3.84692e-07
Fam124a	family with sequence similarity 124, member A [Source:MGI Symbol;Acc:MGI:3645930]	protein_coding;processed_transcript	7.0779	5.87287	4.51769	1.66906	2.73293	1.86344	1.47927	6.93527e-08	3.78866	1.95434	1.51881	7.0779	5.87287	4.51769	-1.26635	0.000196903
Fasn	fatty acid synthase [Source:MGI Symbol;Acc:MGI:95485]	protein_coding;retained_intron	35.6583	31.2354	29.5307	11.8785	15.5961	9.0362	1.40108	6.55853e-11	14.44	14.3494	9.88405	35.6583	31.2354	29.5307	-1.31805	0.000963661
Fcer1g	Fc receptor, IgE, high affinity I, gamma polypeptide [Source:MGI Symbol;Acc:MGI:95496]	protein_coding;retained_intron	8.11994	8.69387	5.02503	4.51908	3.17777	2.57886	1.08766	0.00193387	2.838	3.04323	3.98353	8.11994	8.69387	5.02503	-1.14654	0.00039677
Fcgr3	Fc receptor, IgG, low affinity III [Source:MGI Symbol;Acc:MGI:95500]	protein_coding;retained_intron	5.94376	5.15672	4.18761	1.87819	1.68641	2.61677	1.30641	5.13147e-05	2.37281	1.71482	2.299	5.94376	5.15672	4.18761	-1.25928	3.49767e-06
Fcgr4	Fc receptor, IgG, low affinity IV [Source:MGI Symbol;Acc:MGI:2179523]	protein_coding	4.85076	3.63076	4.47662	1.74965	1.90516	1.28558	1.39116	1.56407e-05	1.04052	1.67976	1.77801	4.85076	3.63076	4.47662	-1.52641	5.5133e-06
Fdps	farnesyl diphosphate synthetase [Source:MGI Symbol;Acc:MGI:104888]	protein_coding;retained_intron	24.6965	36.4211	28.5306	19.0112	12.3226	11.2677	1.07337	9.28966e-06	6.47408	11.4455	6.12666	24.6965	36.4211	28.5306	-1.89846	5.65902e-12
Fndc10	fibronectin type III domain containing 10 [Source:MGI Symbol;Acc:MGI:2444790]	protein_coding	1.64008	0.849451	0.39406	0.089296	0.119143	0.12654	3.10572	1.94073e-06	0.195306	0.047233	0.167659	1.64008	0.849451	0.39406	-2.81347	3.84281e-05
Fos	FBJ osteosarcoma oncogene [Source:MGI Symbol;Acc:MGI:95574]	protein_coding;processed_transcript	6.71632	6.00877	9.40463	1.15872	0.925348	1.74703	2.53015	2.61478e-14	1.49806	1.76557	0.871784	6.71632	6.00877	9.40463	-2.41988	3.54599e-14
Gm10680	predicted gene 10680 [Source:MGI Symbol;Acc:MGI:3704335]	antisense	14.0012	128.364	2.95168	0.018609	0.222651	0.871266	7.02922	4.44982e-05	0.218902	0.312256	0.076641	14.0012	128.364	2.95168	-7.90139	2.52503e-08
Gm1553	predicted gene 1553 [Source:MGI Symbol;Acc:MGI:2686399]	protein_coding	0	2.51148	0	0	0	0	13.0313	3.8404e-07	0	0	0	0	2.51148	0	-13.0313	2.12736e-08
Gm2602	predicted gene 2602 [Source:MGI Symbol;Acc:MGI:3780770]	processed_pseudogene	0.351706	0.272669	0.365986	2.4643	1.51955	1.51157	-2.4722	8.44774e-05	1.46105	1.55771	2.92106	0.351706	0.272669	0.365986	2.58439	2.20471e-05
Gm30692	predicted gene, 30692 [Source:MGI Symbol;Acc:MGI:5589851]	lincRNA	5.50966	4.40865	2.04024	0	0.466364	0.082094	4.44652	1.14094e-07	0.86304	0.778566	1.29437	5.50966	4.40865	2.04024	-2.02613	2.09337e-05
Gm3734	predicted gene 3734 [Source:MGI Symbol;Acc:MGI:3781909]	lincRNA	0.510496	0.870485	0.7911	2.91058	3.75337	5.2145	-2.4512	1.54087e-13	0.934078	5.40813	2.40117	0.510496	0.870485	0.7911	2.00911	6.11768e-05
Gm3776	predicted gene 3776 [Source:MGI Symbol;Acc:MGI:3826440]	protein_coding	24.912	35.6582	26.7443	4.95527	1.00451	0.203878	3.82436	0.000447753	7.71356	1.03696	1.69161	24.912	35.6582	26.7443	-3.06381	0.000321663
Gm41668	predicted gene, 41668 [Source:MGI Symbol;Acc:MGI:5624553]	antisense	0.191764	0	0	12.386	2.44102	2.7934	-6.52177	1.10177e-09	0.560734	5.23051	0.988209	0.191764	0	0	5.14377	0.000154608
Gm45244	predicted gene 45244 [Source:MGI Symbol;Acc:MGI:5791080]	TEC	0.223079	0.132124	0.40246	2.12306	0.731558	1.10082	-2.38421	1.60667e-05	0.751989	2.19673	0.586348	0.223079	0.132124	0.40246	2.22211	0.000250756
Gm45470	predicted gene 45470 [Source:MGI Symbol;Acc:MGI:5791306]	antisense	0.492248	0.580602	0.487228	1.85731	1.35255	1.59247	-1.62212	1.42516e-12	0.680937	2.33085	1.40608	0.492248	0.580602	0.487228	1.50173	5.90932e-05
Gm45792	predicted gene 45792 [Source:MGI Symbol;Acc:MGI:5804907]	antisense	0.05914	0.04007	0.041711	1.35021	0.519023	0.908378	-4.30089	2.97295e-18	0.205352	0.28022	0.143618	0.05914	0.04007	0.041711	2.15861	0.000747549
Gm49340	predicted gene, 49340 [Source:MGI Symbol;Acc:MGI:6121532]	protein_coding	0.599129	0.575744	0.029109	0.007468	0.069242	0	3.97226	0.00132993	0.017685	0	0	0.599129	0.575744	0.029109	-6.08914	2.83029e-06
Gm49510	predicted gene, 49510 [Source:MGI Symbol;Acc:MGI:6155200]	protein_coding	0	0	0	0.021216	0.32115	0	-10.1564	0.00229385	0.252125	0.045314	0.601225	0	0	0	11.5486	6.42668e-08
Gm50136	predicted gene, 50136 [Source:MGI Symbol;Acc:MGI:6302882]	lincRNA	0.491862	0.910482	0.82231	3.18703	2.93503	3.35805	-2.09132	1.24874e-10	3.41479	4.88905	5.6195	0.491862	0.910482	0.82231	2.64585	3.14294e-16
Gm5420	predicted gene 5420 [Source:MGI Symbol;Acc:MGI:3645721]	lincRNA	0.0846539	0.0415351	0.12911	0	0	0	9.73301	0.00130538	0	0	0	0.0846539	0.0415351	0.12911	-9.73301	0.000618771
Gm7463	predicted gene 7463 [Source:MGI Symbol;Acc:MGI:3645336]	processed_pseudogene	1.36934	1.49321	2.33043	6.21634	3.30456	3.92661	-1.37271	0.00163006	4.30708	3.14891	10.5021	1.36934	1.49321	2.33043	1.79	0.000316969
Gm7536	predicted gene 7536 [Source:MGI Symbol;Acc:MGI:3645137]	processed_pseudogene	11.8932	30.2154	11.6555	74.5875	54.4965	44.9608	-1.69474	3.77633e-07	60.1638	62.6971	29.937	11.8932	30.2154	11.6555	1.50691	4.58076e-05
Gpnmb	glycoprotein (transmembrane) nmb [Source:MGI Symbol;Acc:MGI:1934765]	protein_coding;retained_intron	2.2288	1.14251	0.403544	0.175325	0.017955	0.0353568	4.04529	0.000162371	0.320799	0.177459	0.131636	2.2288	1.14251	0.403544	-2.58324	1.47279e-06
Gpx4	glutathione peroxidase 4 [Source:MGI Symbol;Acc:MGI:104767]	protein_coding;retained_intron;processed_transcript	140.026	202.37	132.022	80.1804	85.9447	67.7455	1.02045	1.23422e-06	87.0455	72.2192	73.2824	140.026	202.37	132.022	-1.02863	9.73327e-07
Gpx7	glutathione peroxidase 7 [Source:MGI Symbol;Acc:MGI:1914555]	protein_coding	1.9484	2.48964	1.62393	0.775404	0.300181	0.521294	1.92453	0.000113265	0.591845	0.548513	0.684726	1.9484	2.48964	1.62393	-1.73182	1.01148e-05
Gsta1	glutathione S-transferase, alpha 1 (Ya) [Source:MGI Symbol;Acc:MGI:1095417]	protein_coding;retained_intron	17.4988	28.3774	17.6566	4.3514	0.334612	0.25863	3.68356	0.00188098	6.25561	1.42506	2.49039	17.4988	28.3774	17.6566	-2.64303	1.27797e-09
H2-Aa	histocompatibility 2, class II antigen A, alpha [Source:MGI Symbol;Acc:MGI:95895]	processed_transcript;protein_coding;retained_intron	18.166	12.6288	7.02455	2.11443	3.86656	3.45191	2.00335	8.78025e-09	2.87328	3.31396	3.88064	18.166	12.6288	7.02455	-1.90937	1.08979e-09
H2-Ab1	histocompatibility 2, class II antigen A, beta 1 [Source:MGI Symbol;Acc:MGI:103070]	protein_coding;retained_intron	17.2788	13.9132	7.34544	1.7284	5.29449	4.65468	1.72252	3.22771e-05	3.87171	4.67116	4.44878	17.2788	13.9132	7.34544	-1.56868	1.9137e-07
H2-DMb1	histocompatibility 2, class II, locus Mb1 [Source:MGI Symbol;Acc:MGI:95922]	protein_coding;retained_intron;processed_transcript	3.53637	3.26019	1.9205	1.2907	1.50277	0.996428	1.20168	0.00120714	0.852538	1.10245	1.33461	3.53637	3.26019	1.9205	-1.40593	0.000120852
H2-Eb1	histocompatibility 2, class II antigen E beta [Source:MGI Symbol;Acc:MGI:95901]	protein_coding;nonsense_mediated_decay;retained_intron	32.0165	23.1038	12.3446	3.0808	7.72731	6.37795	1.9729	2.93165e-07	4.31776	5.73521	6.63918	32.0165	23.1038	12.3446	-2.01497	4.87879e-10
Haus8	4HAUS augmin-like complex, subunit 8 [Source:MGI Symbol;Acc:MGI:1923728]	protein_coding;nonsense_mediated_decay;retained_intron;processed_transcript	3.28087	3.05434	1.97759	0.556569	0.890669	0.785716	1.89638	6.07198e-10	0.719864	0.57095	0.645554	3.28087	3.05434	1.97759	-2.10198	7.12521e-15
Hspa1a	heat shock protein 1A [Source:MGI Symbol;Acc:MGI:96244]	protein_coding	1.86887	6.25615	6.19609	0.471816	0.546812	1.03754	2.80011	2.48654e-09	1.67384	0.993931	1.20717	1.86887	6.25615	6.19609	-1.8859	5.35686e-06
Hspa1b	heat shock protein 1B [Source:MGI Symbol;Acc:MGI:99517]	protein_coding	4.67851	23.1633	22.1517	1.64276	1.50543	2.40342	3.17076	8.20848e-06	3.73692	3.31162	3.74699	4.67851	23.1633	22.1517	-2.21131	0.00082788
Hsph1	heat shock 105kDa/110kDa protein 1 [Source:MGI Symbol;Acc:MGI:105053]	protein_coding;processed_transcript;retained_intron	7.4004	18.4898	16.0671	3.30851	2.84362	3.90753	2.06034	5.71094e-11	5.03229	4.9692	7.7309	7.4004	18.4898	16.0671	-1.24253	9.99359e-05
Ifi27l2b	interferon, alpha-inducible protein 27 like 2B [Source:MGI Symbol;Acc:MGI:1916390]	protein_coding	38.7247	47.986	32.1837	25.5065	6.84563	17.0413	1.26729	0.00104044	9.73247	2.96265	10.0944	38.7247	47.986	32.1837	-2.38324	1.19004e-10
Itgax	integrin alpha X [Source:MGI Symbol;Acc:MGI:96609]	protein_coding;retained_intron	1.16374	0.637279	0.563719	0.0455271	0.176338	0.238112	2.36205	7.01584e-05	0.0916293	0.157104	0.217591	1.16374	0.637279	0.563719	-2.34228	6.80076e-07
Kbtbd11	kelch repeat and BTB (POZ) domain containing 11 [Source:MGI Symbol;Acc:MGI:1922151]	nonsense_mediated_decay;protein_coding;processed_transcript	1.13022	0.929712	0.433958	0.0535496	0.172066	0.0649582	3.10142	1.67442e-09	0.312109	0.179518	0.299798	1.13022	0.929712	0.433958	-1.65587	6.01247e-05
Klf6	Kruppel-like factor 6 [Source:MGI Symbol;Acc:MGI:1346318]	protein_coding;nonsense_mediated_decay;retained_intron	6.01001	5.32282	3.06459	2.25253	1.09496	1.73964	1.50089	9.42991e-06	2.40494	2.26185	1.96745	6.01001	5.32282	3.06459	-1.11781	7.4e-05
Krt16	keratin 16 [Source:MGI Symbol;Acc:MGI:96690]	protein_coding	0	6.99152	0	0	0	0	14.5084	1.36946e-09	0	0	0	0	6.99152	0	-14.5084	3.86473e-10
Krt8	keratin 8 [Source:MGI Symbol;Acc:MGI:96705]	protein_coding	209.393	245.381	172.645	62.207	105.483	89.3953	1.28718	1.53013e-07	68.1793	67.6988	80.7669	209.393	245.381	172.645	-1.5341	1.23805e-16
Lgals1	lectin, galactose binding, soluble 1 [Source:MGI Symbol;Acc:MGI:96777]	protein_coding;nonsense_mediated_decay	51.0231	68.4114	38.2314	10.4394	4.74834	5.02648	2.96343	8.30002e-21	26.3588	6.47653	12.6611	51.0231	68.4114	38.2314	-1.79305	7.95402e-06
Lgals3	lectin, galactose binding, soluble 3 [Source:MGI Symbol;Acc:MGI:96778]	protein_coding	8.48187	10.5698	3.09757	1.31782	1.62037	1.06219	2.46905	9.71122e-10	1.61683	1.51184	1.6653	8.48187	10.5698	3.09757	-2.20797	1.3244e-08
Limk1	LIM-domain containing, protein kinase [Source:MGI Symbol;Acc:MGI:104572]	protein_coding;retained_intron;nonsense_mediated_decay	2.38235	1.68312	1.24279	0.340681	0.332902	0.155853	2.67804	5.47585e-14	0.491463	0.267455	0.41129	2.38235	1.68312	1.24279	-2.18147	3.44418e-11
Lyve1	lymphatic vessel endothelial hyaluronan receptor 1 [Source:MGI Symbol;Acc:MGI:2136348]	protein_coding;retained_intron	4.62023	3.66076	5.45585	0.851852	1.31724	1.51007	1.9006	3.46869e-09	1.9036	2.31753	2.52731	4.62023	3.66076	5.45585	-1.02542	7.76356e-05
Mgst3	microsomal glutathione S-transferase 3 [Source:MGI Symbol;Acc:MGI:1913697]	protein_coding	15.9561	22.1446	19.4367	6.50146	6.04129	5.93503	1.63871	8.10509e-14	11.7914	5.41268	9.79195	15.9561	22.1446	19.4367	-1.09175	0.000253816
Mmp13	matrix metallopeptidase 13 [Source:MGI Symbol;Acc:MGI:1340026]	protein_coding	0.592014	0.39789	0.168176	0	0.082509	0.017183	3.53811	0.00104057	0.019904	0	0.034453	0.592014	0.39789	0.168176	-4.41313	3.9025e-06
Mogat1	monoacylglycerol O-acyltransferase 1 [Source:MGI Symbol;Acc:MGI:1915643]	protein_coding;processed_transcript	4.88938	6.08111	5.1581	0	0.0596802	0.133724	6.38186	7.95421e-09	2.88947	1.09295	1.54403	4.88938	6.08111	5.1581	-1.5452	2.72982e-05
Ms4a6d	membrane-spanning 4-domains, subfamily A, member 6D [Source:MGI Symbol;Acc:MGI:1916024]	protein_coding;retained_intron	1.94536	1.39725	1.2161	0.472961	0.222547	0.489659	1.94354	0.000129912	0.391958	0.554889	0.575587	1.94536	1.39725	1.2161	-1.58225	0.000131935
Mucl2	mucin-like 2 [Source:MGI Symbol;Acc:MGI:98392]	protein_coding	0	7.3303	0	0	0	0	14.5766	2.9891e-09	0	0	0	0	7.3303	0	-14.5766	8.48052e-10
Mup7	major urinary protein 7 [Source:MGI Symbol;Acc:MGI:3709615]	protein_coding	178.764	355.364	181.846	242.612	3800.67	4441.07	-3.56683	0.000506212	696.181	3279.11	895.662	178.764	355.364	181.846	2.76622	0.000551798
Mup-ps12	major urinary protein, pseudogene 12 [Source:MGI Symbol;Acc:MGI:3783148]	unprocessed_pseudogene	1.7363	4.53714	2.6821	0	0.349557	0.667175	3.13884	0.000914234	0.425541	1.00642	0.528502	1.7363	4.53714	2.6821	-2.19159	0.00030167
Ncf2	neutrophil cytosolic factor 2 [Source:MGI Symbol;Acc:MGI:97284]	retained_intron;protein_coding	0.803194	0.640322	0.44862	0.104921	0.221397	0.274723	1.65448	0.000280457	0.187782	0.248853	0.334636	0.803194	0.640322	0.44862	-1.29471	0.00036163
Nos1ap	nitric oxide synthase 1 (neuronal) adaptor protein [Source:MGI Symbol;Acc:MGI:1917979]	protein_coding;retained_intron;processed_transcript	0.180762	0.12894	0.086807	0.433858	0.245331	0.373159	-1.40818	0.00118854	0.711894	0.373192	0.191508	0.180762	0.12894	0.086807	1.68687	0.000908846
Nrg1	neuregulin 1 [Source:MGI Symbol;Acc:MGI:96083]	protein_coding;retained_intron;processed_transcript	0.231989	0.175543	0.0900283	0.0423955	0.015094	0.0189275	2.7029	2.5837e-06	0.0258208	0.0219502	0.0183668	0.231989	0.175543	0.0900283	-2.91132	1.0572e-08
Obp1a	odorant binding protein IA [Source:MGI Symbol;Acc:MGI:1277949]	protein_coding	0	5.24476	0	0	0	0	14.0936	1.21602e-08	0	0	0	0	5.24476	0	-14.0936	3.50734e-09
Obp1b	odorant binding protein IB [Source:MGI Symbol;Acc:MGI:1277948]	protein_coding	0	4.28492	0	0	0	0	13.802	1.66942e-08	0	0	0	0	4.28492	0	-13.802	4.79359e-09
Osbpl3	oxysterol binding protein-like 3 [Source:MGI Symbol;Acc:MGI:1918970]	protein_coding;retained_intron	6.51904	5.95254	4.28228	1.23922	0.467695	0.67108	2.81668	3.54087e-18	1.67387	1.72952	2.56689	6.51904	5.95254	4.28228	-1.48862	1.72883e-09
P4ha1	procollagen-proline, 2-oxoglutarate 4-dioxygenase (proline 4-hydroxylase), alpha 1 polypeptide [Source:MGI Symbol;Acc:MGI:97463]	protein_coding	3.80368	6.0891	4.96775	1.76892	1.13264	2.29517	1.51581	3.6187e-06	1.33362	1.61259	2.5674	3.80368	6.0891	4.96775	-1.43042	1.38739e-06
Pip	prolactin induced protein [Source:MGI Symbol;Acc:MGI:102696]	protein_coding	0	0.895641	0	0	0	0	11.5437	4.30555e-08	0	0	0	0	0.895641	0	-11.5437	1.24811e-08
Pla2g6	phospholipase A2, group VI [Source:MGI Symbol;Acc:MGI:1859152]	protein_coding;retained_intron	12.7568	17.4153	16.7292	4.0928	8.02186	7.12746	1.28536	5.80519e-06	6.1241	9.16177	8.00707	12.7568	17.4153	16.7292	-1.00973	7.5711e-06
Pltp	phospholipid transfer protein [Source:MGI Symbol;Acc:MGI:103151]	protein_coding;processed_transcript;retained_intron	12.4699	19.0349	27.4831	6.11293	5.55311	6.04209	1.73601	1.3993e-09	4.21782	5.66762	7.02161	12.4699	19.0349	27.4831	-1.80279	2.98154e-09
Pou6f1	POU domain, class 6, transcription factor 1 [Source:MGI Symbol;Acc:MGI:102935]	retained_intron;nonsense_mediated_decay;processed_transcript;protein_coding	0.51722	0.475372	0.511826	0.912184	1.26538	1.17349	-1.15541	4.56628e-06	1.29832	0.966366	0.886655	0.51722	0.475372	0.511826	1.06676	2.77404e-05
Pparg	peroxisome proliferator activated receptor gamma [Source:MGI Symbol;Acc:MGI:97747]	protein_coding;retained_intron	9.02919	10.0263	4.99286	3.01834	0.870868	1.02416	2.29115	5.45837e-08	3.11687	2.71607	3.81256	9.02919	10.0263	4.99286	-1.31801	4.68341e-06
Ppp4r4	protein phosphatase 4, regulatory subunit 4 [Source:MGI Symbol;Acc:MGI:1921771]	protein_coding;nonsense_mediated_decay	1.67772	1.64022	1.91849	4.43246	3.53125	3.84003	-1.17259	6.27595e-09	5.75211	3.10513	2.96487	1.67772	1.64022	1.91849	1.17483	2.74188e-05
Rad51b	RAD51 paralog B [Source:MGI Symbol;Acc:MGI:1099436]	protein_coding	3.71508	3.4239	2.0796	2.19208	0.454207	0.584249	1.51277	0.00241464	0.894134	0.48514	1.28119	3.71508	3.4239	2.0796	-1.79287	1.33455e-06
Raet1d	retinoic acid early transcript delta [Source:MGI Symbol;Acc:MGI:1861032]	protein_coding	9.09928	7.84087	6.61696	4.9433	1.25716	1.3924	1.63345	0.000342465	4.0372	2.52544	3.70745	9.09928	7.84087	6.61696	-1.19771	1.11373e-05
Rassf4	Ras association (RalGDS/AF-6) domain family member 4 [Source:MGI Symbol;Acc:MGI:2386853]	protein_coding;retained_intron	1.58921	1.06306	0.932332	0.386138	0.332681	0.528383	1.52312	6.18728e-06	0.563683	0.562108	0.548468	1.58921	1.06306	0.932332	-1.09829	9.14935e-05
Rbbp8	retinoblastoma binding protein 8, endonuclease [Source:MGI Symbol;Acc:MGI:2442995]	protein_coding;retained_intron;nonsense_mediated_decay	1.76502	1.21363	1.28085	0.779699	0.475182	0.555559	1.23435	1.11668e-05	0.538825	0.662157	0.431885	1.76502	1.21363	1.28085	-1.38328	3.17083e-07
Rcan1	regulator of calcineurin 1 [Source:MGI Symbol;Acc:MGI:1890564]	protein_coding;processed_transcript;nonsense_mediated_decay	12.8253	18.4409	13.2249	4.36556	6.92355	4.97014	1.45226	5.25912e-09	9.10845	3.78215	6.27211	12.8253	18.4409	13.2249	-1.21521	6.51908e-05
Reck	reversion-inducing-cysteine-rich protein with kazal motifs [Source:MGI Symbol;Acc:MGI:1855698]	protein_coding;processed_transcript	0.396685	0.358038	0.366568	1.21121	1.2885	1.21664	-1.72872	7.1173e-11	0.735181	0.826989	0.822535	0.396685	0.358038	0.366568	1.08865	0.000106255
Rfx4	regulatory factor X, 4 (influences HLA class II expression) [Source:MGI Symbol;Acc:MGI:1918387]	protein_coding	0.106796	0.176846	0.196224	0.810477	0.563964	0.662871	-2.08596	1.61611e-07	0.789073	1.13225	0.939702	0.106796	0.176846	0.196224	2.57583	9.24132e-13
Rgs1	regulator of G-protein signaling 1 [Source:MGI Symbol;Acc:MGI:1354694]	nonsense_mediated_decay;protein_coding;retained_intron	1.9094	1.4357	1.261	0.831525	0.66497	0.698193	1.06953	0.000123409	0.272085	0.70566	0.221429	1.9094	1.4357	1.261	-1.94151	5.45706e-06
Rsad2	radical S-adenosyl methionine domain containing 2 [Source:MGI Symbol;Acc:MGI:1929628]	nonsense_mediated_decay;protein_coding	2.37362	2.3403	2.58143	1.32826	1.4101	0.393821	1.21981	0.00240215	0.832678	1.19981	0.917937	2.37362	2.3403	2.58143	-1.30606	3.18738e-07
S100a11	S100 calcium binding protein A11 [Source:MGI Symbol;Acc:MGI:1338798]	protein_coding	59.9644	54.2523	17.6165	9.37866	7.79171	12.5373	2.14981	1.46791e-07	7.76443	4.85915	5.59927	59.9644	54.2523	17.6165	-2.85489	4.55304e-13
Scd1	stearoyl-Coenzyme A desaturase 1 [Source:MGI Symbol;Acc:MGI:98239]	protein_coding	1827.85	1672.05	1798.31	718.99	880.58	931.68	1.06566	0.0227542	276.169	120.273	529.69	1827.85	1672.05	1798.31	-2.51621	1.50453e-11
Scgb2b24	secretoglobin, family 2B, member 24 [Source:MGI Symbol;Acc:MGI:2655741]	protein_coding	0	3.12979	0	0	0	0	13.3488	7.37353e-08	0	0	0	0	3.12979	0	-13.3488	2.16146e-08
Sdcbp2	syndecan binding protein (syntenin) 2 [Source:MGI Symbol;Acc:MGI:2385156]	protein_coding	11.8967	1.99636	0.512325	0	0	0	15.5513	2.55961e-07	0.170497	0.158117	0.16143	11.8967	1.99636	0.512325	-4.87756	3.01022e-05
Serpinh1	serine (or cysteine) peptidase inhibitor, clade H, member 1 [Source:MGI Symbol;Acc:MGI:88283]	protein_coding	5.43779	9.76947	6.2368	1.55636	1.5315	2.11722	2.04259	2.55672e-11	3.91535	2.74829	3.43917	5.43779	9.76947	6.2368	-1.08582	0.000100697
Sh3pxd2b	SH3 and PX domains 2B [Source:MGI Symbol;Acc:MGI:2442062]	protein_coding;retained_intron	0.54663	0.337745	0.265419	0.0519698	0.136956	0.164055	1.70371	0.00126497	0.122039	0.137965	0.11987	0.54663	0.337745	0.265419	-1.59778	5.2669e-05
Slc10a2	solute carrier family 10, member 2 [Source:MGI Symbol;Acc:MGI:1201406]	protein_coding	20.1695	15.5042	15.2997	7.58947	5.86894	6.08	1.38343	2.9426e-11	6.30482	7.68431	11.4773	20.1695	15.5042	15.2997	-1.00115	9.7463e-05
Slc17a8	solute carrier family 17 (sodium-dependent inorganic phosphate cotransporter), member 8 [Source:MGI Symbol;Acc:MGI:3039629]	protein_coding	4.88261	4.13923	5.79395	1.03913	0.725856	0.787873	2.53695	2.26163e-24	12.4325	18.2825	16.3382	4.88261	4.13923	5.79395	1.66716	1.62779e-14
Slc22a27	solute carrier family 22, member 27 [Source:MGI Symbol;Acc:MGI:3042283]	protein_coding	9.34186	5.70594	9.2271	1.25638	0.19754	0.178501	3.89438	1.10921e-05	3.85775	1.24129	4.04895	9.34186	5.70594	9.2271	-1.40794	0.00037784
Slc22a28	solute carrier family 22, member 28 [Source:MGI Symbol;Acc:MGI:3645714]	protein_coding	1.49037	2.17137	2.30674	4.33195	3.63093	4.23151	-1.03078	6.93616e-05	3.05397	5.05634	4.49577	1.49037	2.17137	2.30674	1.07869	0.000164334
Smr3a	submaxillary gland androgen regulated protein 3A [Source:MGI Symbol;Acc:MGI:102763]	protein_coding	0	3.04266	0	0	0	0	13.3081	5.27893e-08	0	0	0	0	3.04266	0	-13.3081	1.95818e-08
Spi1	spleen focus forming virus (SFFV) proviral integration oncogene [Source:MGI Symbol;Acc:MGI:98282]	protein_coding;processed_transcript	2.56145	1.53766	1.83017	0.721278	0.929543	1.03086	1.14472	0.0019377	0.776553	0.803352	1.05552	2.56145	1.53766	1.83017	-1.16982	0.000438792
Sprr2d	small proline-rich protein 2D [Source:MGI Symbol;Acc:MGI:1330347]	protein_coding	0	1.69295	0	0	0	0	12.4623	7.5479e-14	0	0	0	0	1.69295	0	-12.4623	4.32795e-08
Stfa3	stefin A3 [Source:MGI Symbol;Acc:MGI:106196]	protein_coding	0	2.98387	0	0	0	0	13.2799	1.60505e-15	0	0	0	0	2.98387	0	-13.2799	3.83736e-08
Tagln2	transgelin 2 [Source:MGI Symbol;Acc:MGI:1312985]	protein_coding;retained_intron	16.744	14.5406	7.75727	5.21275	6.37701	5.83545	1.16384	0.000120617	4.76356	3.96566	5.33448	16.744	14.5406	7.75727	-1.47304	5.66513e-07
Tbc1d31	TBC1 domain family, member 31 [Source:MGI Symbol;Acc:MGI:2684931]	protein_coding;retained_intron;processed_transcript	4.32056	2.20592	2.17808	1.3024	1.39644	1.27784	1.13021	0.000357446	1.79945	0.654793	0.993904	4.32056	2.20592	2.17808	-1.33595	0.000626791
Tead1	TEA domain family member 1 [Source:MGI Symbol;Acc:MGI:101876]	protein_coding;retained_intron;processed_transcript	3.02739	1.47936	2.91019	1.13519	0.594561	0.925034	1.48223	1.01147e-05	1.42822	1.04078	0.964118	3.02739	1.47936	2.91019	-1.11131	0.000290848
Thrsp	thyroid hormone responsive [Source:MGI Symbol;Acc:MGI:109126]	protein_coding;retained_intron	280.295	313.177	266.602	81.3217	151.155	49.6736	1.608	2.4306e-07	85.0056	94.8422	101.948	280.295	313.177	266.602	-1.60981	7.0262e-24
Tlr13	toll-like receptor 13 [Source:MGI Symbol;Acc:MGI:3045213]	protein_coding;retained_intron	0.850543	0.78414	0.793045	0.26545	0.371618	0.222187	1.49845	6.26131e-05	0.249802	0.311801	0.325957	0.850543	0.78414	0.793045	-1.45169	1.21543e-05
Tmem45b	transmembrane protein 45b [Source:MGI Symbol;Acc:MGI:2384574]	protein_coding;retained_intron	0.876076	0.735732	0.336467	0.0741611	0.110845	0.0531962	3.03194	8.21584e-09	0.161303	0.0502773	0.126933	0.876076	0.735732	0.336467	-2.52491	2.80585e-06
Tmsb10	thymosin, beta 10 [Source:MGI Symbol;Acc:MGI:109146]	protein_coding	6.77149	9.29611	3.80393	3.40981	2.87257	2.02493	1.25825	0.000722715	2.8321	1.66331	2.24409	6.77149	9.29611	3.80393	-1.55999	2.42287e-05
Tnfrsf23	tumor necrosis factor receptor superfamily, member 23 [Source:MGI Symbol;Acc:MGI:1930269]	nonsense_mediated_decay;protein_coding;retained_intron	1.02671	1.03345	0.448415	0.202933	0.0844245	0.11242	2.6496	4.07746e-07	0.220624	0.128036	0.156493	1.02671	1.03345	0.448415	-2.31208	9.01114e-07
Trem2	triggering receptor expressed on myeloid cells 2 [Source:MGI Symbol;Acc:MGI:1913150]	retained_intron;protein_coding;processed_transcript	0.827248	0.745315	0.506014	0.245255	0.0332452	0.23567	2.01528	0.0016296	0.105512	0.129038	0.189099	0.827248	0.745315	0.506014	-2.29466	2.24289e-08
Trpc2	transient receptor potential cation channel, subfamily C, member 2 [Source:MGI Symbol;Acc:MGI:109527]	protein_coding	0	0.564301	0	0	0	0	10.8773	6.68306e-07	0	0	0	0	0.564301	0	-10.8773	2.19635e-08
Tshz2	teashirt zinc finger family member 2 [Source:MGI Symbol;Acc:MGI:2153084]	protein_coding	0.823127	0.287654	0.635287	1.34736	2.13572	2.0436	-1.6623	3.73031e-06	1.07271	1.88917	1.88065	0.823127	0.287654	0.635287	1.47165	8.39411e-05
Uap1l1	UDP-N-acteylglucosamine pyrophosphorylase 1-like 1 [Source:MGI Symbol;Acc:MGI:2443318]	protein_coding;processed_transcript	6.64158	5.15895	2.6508	2.36517	0.509913	0.826138	1.96513	3.95131e-05	0.950355	0.404934	0.377428	6.64158	5.15895	2.6508	-3.06009	5.2211e-14
Ubd	ubiquitin D [Source:MGI Symbol;Acc:MGI:1344410]	protein_coding	15.2917	13.2365	3.24275	0.830664	0.282798	0.289622	4.50103	3.75478e-16	0.763816	0.137325	0.684704	15.2917	13.2365	3.24275	-4.32438	1.77224e-13
Ucp2	uncoupling protein 2 (mitochondrial, proton carrier) [Source:MGI Symbol;Acc:MGI:109354]	protein_coding;processed_transcript;retained_intron	12.9227	9.98733	9.22199	4.7749	3.75065	4.54757	1.29741	3.4082e-09	2.91288	4.04137	3.4283	12.9227	9.98733	9.22199	-1.62985	1.58569e-13
Vcam1	vascular cell adhesion molecule 1 [Source:MGI Symbol;Acc:MGI:98926]	protein_coding;retained_intron	5.28359	3.02432	3.57948	1.47982	1.26811	1.18194	1.59688	5.78918e-10	1.10009	1.65638	1.8366	5.28359	3.02432	3.57948	-1.3719	1.61678e-06
Wfdc2	WAP four-disulfide core domain 2 [Source:MGI Symbol;Acc:MGI:1914951]	protein_coding;processed_transcript	12.0299	28.5824	9.52484	3.34707	4.00273	2.39322	2.36344	9.78968e-10	6.12757	2.55835	3.24781	12.0299	28.5824	9.52484	-2.07084	1.04131e-06
